# Supplementary material for: PUMAS: fine-tuning polygenic risk scores with GWAS summary statistics
Source: Genome Biol. 2021 Sep 6;22:257. doi: 10.1186/s13059-021-02479-9 (PMC8419981; doi:10.1186/s13059-021-02479-9)
Supplement: Supplementary file 2 — Additional file 2: Table S1. Compare model tuning techniques in WTCCC simulation with continuous phenotype. [file 13059_2021_2479_MOESM2_ESM.xlsx]

## Sheet: Table S1
Table S1: Compare model tuning techniques in WTCCC simulation with continuous phenotype.
	alpha=-2				alpha=-1				alpha=0				alpha=1				alpha=2
	p=0.001		p=0.1		p=0.001		p=0.1		p=0.001		p=0.1		p=0.001		p=0.1		p=0.001		p=0.1
P-value	PUMAS	RL	PUMAS	RL	PUMAS	RL	PUMAS	RL	PUMAS	RL	PUMAS	RL	PUMAS	RL	PUMAS	RL	PUMAS	RL	PUMAS	RL
1e-05	0.471288	0.440628	0.115743	0.104189	0.261894	0.259545	0.0268217	0.0233195	0.127549	0.100807	0.000138665	0.000350129	0.180845	0.14907	0.000456391	0.00132409	0.213689	0.193902	0.000987106	0.000409663
5e-05	0.471071	0.435289	0.119277	0.116933	0.262991	0.256501	0.029312	0.0298639	0.130637	0.112169	0.000965808	0.000896709	0.183447	0.154942	0.000735328	0.000301538	0.217331	0.19917	0.00113236	0.000931818
0.0001	0.46555	0.429645	0.123199	0.120328	0.260365	0.253333	0.03014	0.0305508	0.12582	0.110808	0.00124727	0.000811589	0.182696	0.157596	0.0011503	0.000463691	0.219839	0.202073	0.00170216	0.00129182
0.0005	0.446358	0.417075	0.111755	0.120244	0.249181	0.235055	0.0307955	0.0331522	0.120004	0.109707	0.00239115	0.00122025	0.172723	0.154489	0.00200357	0.00235704	0.21169	0.199077	0.00301117	0.00330936
0.001	0.427415	0.396334	0.108613	0.11725	0.238621	0.222071	0.0320941	0.0310783	0.114017	0.104152	0.00242467	0.00147898	0.160333	0.149911	0.00245805	0.00444628	0.204041	0.190452	0.00500233	0.00478455
0.005	0.351346	0.321052	0.0927024	0.0956801	0.17284	0.161668	0.0270894	0.0257951	0.0832936	0.0736934	0.00312691	0.00293585	0.1282	0.116524	0.00283075	0.00530257	0.165637	0.152353	0.00864776	0.00935009
0.01	0.300427	0.272325	0.0792241	0.0778371	0.137624	0.130568	0.0225651	0.0251765	0.0657212	0.0593111	0.00384007	0.00296536	0.106797	0.098796	0.00477024	0.00838798	0.136328	0.127952	0.00997883	0.0123062
0.05	0.163554	0.154777	0.0424852	0.045599	0.0679957	0.0649309	0.0197993	0.0203527	0.0372763	0.0349407	0.00706277	0.00859789	0.0608495	0.0526762	0.00921096	0.0111647	0.0746175	0.0725913	0.0192662	0.0218771
0.1	0.124552	0.112702	0.0349058	0.0363301	0.0505561	0.049066	0.0175281	0.0189721	0.0301462	0.0249921	0.0100552	0.00902813	0.0462356	0.0419033	0.0107363	0.0132328	0.0588099	0.0538009	0.0236144	0.0246109
0.2	0.0900054	0.0842733	0.030348	0.0293788	0.0362631	0.0353004	0.0156955	0.0158658	0.0232403	0.0192945	0.011597	0.0119417	0.0379868	0.0312251	0.0151067	0.0166814	0.0498226	0.0449626	0.0295571	0.0294892
0.3	0.0740565	0.07076	0.0280864	0.0276148	0.0319277	0.0306819	0.016818	0.0160026	0.021736	0.0171336	0.0136973	0.013451	0.0330887	0.0263423	0.0170466	0.0188477	0.0442277	0.0396136	0.0324942	0.029357
0.4	0.0682557	0.0632908	0.0275726	0.0263395	0.0284093	0.0289047	0.0181866	0.0147035	0.0211735	0.0167493	0.0153876	0.014985	0.0296945	0.0240463	0.018769	0.0199521	0.0422726	0.0363285	0.0329183	0.0293758
0.5	0.0644507	0.0596434	0.0269274	0.0260837	0.0277807	0.0276554	0.0179777	0.0150114	0.0206486	0.0164222	0.0160688	0.0147209	0.0271682	0.0223693	0.0192963	0.0205481	0.041542	0.0338537	0.0337121	0.0297944
0.6	0.0623168	0.0572065	0.0258001	0.025412	0.0276493	0.027395	0.0176099	0.0151203	0.0205697	0.0160174	0.017524	0.0150015	0.0266891	0.0210958	0.0199343	0.0219464	0.040558	0.0331326	0.0343911	0.0298825
0.7	0.0606322	0.0561083	0.025968	0.0252537	0.0276596	0.0272707	0.0171992	0.0153583	0.0208553	0.0157023	0.0175781	0.015097	0.0253685	0.020251	0.0201551	0.0221083	0.0393438	0.0329403	0.0345881	0.0298871
0.8	0.0594805	0.0557978	0.025965	0.0252368	0.0275518	0.0273583	0.0173471	0.015176	0.020932	0.0157944	0.0174783	0.0152016	0.0251298	0.0199991	0.0202228	0.022198	0.0393246	0.0326916	0.0346621	0.0296852
0.9	0.0591541	0.0554445	0.0260029	0.0252684	0.0274289	0.0272313	0.0174623	0.0151688	0.0209207	0.0159055	0.0173666	0.0151134	0.0248562	0.0199818	0.0203745	0.0223093	0.0392433	0.032554	0.0346342	0.029728
1	0.059185	0.0554406	0.0260429	0.0251587	0.0274563	0.0271166	0.0174492	0.0151486	0.0209282	0.015969	0.0174411	0.0150622	0.0249481	0.0200382	0.0204176	0.0222716	0.0392074	0.0325316	0.0345933	0.02977
Note: RL stands for "Repeated Learning". Both PUMAS and Repeated Learning report R^2. PRS model with highest prediction accuracy for each model tuning method in each setting is highlighted in red.
