# Supplementary material for: PUMAS: fine-tuning polygenic risk scores with GWAS summary statistics
Source: Genome Biol. 2021 Sep 6;22:257. doi: 10.1186/s13059-021-02479-9 (PMC8419981; doi:10.1186/s13059-021-02479-9)
Supplement: Supplementary file 3 — Additional file 3: Table S2. Compare model tuning techniques in WTCCC simulation with binary phenotype. [file 13059_2021_2479_MOESM3_ESM.xlsx]

## Sheet: Table S2
Table S2: Compare model tuning techniques in WTCCC simulation with binary phenotype.
	alpha=-2				alpha=-1				alpha=0				alpha=1				alpha=2
	p=0.001		p=0.1		p=0.001		p=0.1		p=0.001		p=0.1		p=0.001		p=0.1		p=0.001		p=0.1
P-value	PUMAS	RL	PUMAS	RL	PUMAS	RL	PUMAS	RL	PUMAS	RL	PUMAS	RL	PUMAS	RL	PUMAS	RL	PUMAS	RL	PUMAS	RL
1e-05	0.0963	0.6178	0.0547	0.6017	0.2172	0.6248	0.0082	0.5363	0.0556	0.623	0.0002	0.4875	0.089	0.6667	0.0003	0.5125	0.1149	0.6799	0.0004	0.5002
5e-05	0.0956	0.6125	0.0562	0.6223	0.2157	0.6253	0.0096	0.549	0.0561	0.6316	0.0004	0.4989	0.0898	0.6723	0.0003	0.5103	0.1175	0.6877	0.0002	0.5038
0.0001	0.0942	0.6134	0.0593	0.6272	0.213	0.6307	0.0101	0.5513	0.0557	0.6327	0.0001	0.5004	0.0891	0.6714	0.0006	0.5119	0.1149	0.6892	0.0001	0.5042
0.0005	0.0785	0.6083	0.0547	0.6321	0.2024	0.616	0.0108	0.5528	0.0522	0.6349	0.0002	0.4969	0.0832	0.671	0.0005	0.5195	0.1155	0.6845	0.0009	0.5128
0.001	0.0625	0.6076	0.0475	0.6237	0.1885	0.6086	0.0106	0.5584	0.0521	0.6343	0.0005	0.4984	0.0779	0.6663	0.0011	0.519	0.1094	0.6788	0.0007	0.5166
0.005	0.0356	0.5881	0.0321	0.6009	0.1275	0.5917	0.0101	0.5632	0.0356	0.6132	0.0022	0.5211	0.0497	0.6334	0.0022	0.523	0.0767	0.6527	0.0018	0.5208
0.01	0.0285	0.5835	0.0256	0.5908	0.1004	0.5889	0.0095	0.5648	0.0267	0.5996	0.0023	0.5274	0.0417	0.6183	0.0035	0.53	0.0615	0.6324	0.0021	0.5269
0.05	0.0147	0.562	0.0149	0.5657	0.0482	0.5713	0.0127	0.5659	0.0133	0.5652	0.0044	0.5413	0.0209	0.5891	0.0074	0.5417	0.0346	0.5955	0.0058	0.5401
0.1	0.0115	0.5604	0.0113	0.557	0.0363	0.5671	0.0127	0.5597	0.0101	0.5592	0.0063	0.544	0.0189	0.577	0.0087	0.5492	0.0258	0.5886	0.0067	0.5489
0.2	0.0105	0.5538	0.0083	0.5485	0.0281	0.5571	0.0121	0.5548	0.0093	0.5565	0.0076	0.5486	0.016	0.5711	0.0107	0.5533	0.0216	0.5778	0.0082	0.5524
0.3	0.0095	0.5507	0.0083	0.5482	0.026	0.5547	0.0103	0.5531	0.0089	0.5537	0.0096	0.5555	0.015	0.5666	0.011	0.5573	0.0187	0.5713	0.0103	0.554
0.4	0.0083	0.5471	0.0075	0.5447	0.0236	0.5518	0.01	0.5528	0.0094	0.5532	0.0108	0.5582	0.0148	0.563	0.0114	0.5587	0.0182	0.5696	0.0104	0.5546
0.5	0.0071	0.5454	0.0075	0.5447	0.0226	0.5512	0.0109	0.5522	0.0101	0.5548	0.0119	0.5605	0.0151	0.5622	0.0118	0.5584	0.0173	0.5673	0.0111	0.5548
0.6	0.0067	0.5444	0.0072	0.5442	0.0221	0.5513	0.0109	0.5521	0.0101	0.5564	0.0124	0.5614	0.0152	0.5638	0.0122	0.5578	0.0162	0.5657	0.0109	0.5548
0.7	0.0065	0.5443	0.007	0.5437	0.0218	0.5495	0.0112	0.5525	0.0098	0.5573	0.0127	0.5619	0.0153	0.5632	0.012	0.5576	0.0157	0.5654	0.0113	0.5547
0.8	0.0064	0.5442	0.007	0.5435	0.0216	0.5498	0.0113	0.5527	0.0097	0.5576	0.0126	0.5622	0.0154	0.5632	0.0119	0.5577	0.0157	0.5652	0.0116	0.5544
0.9	0.0064	0.5438	0.0069	0.5436	0.0216	0.5491	0.0112	0.5527	0.0096	0.5573	0.0126	0.5618	0.0153	0.5631	0.0119	0.557	0.0156	0.5651	0.0116	0.5544
1	0.0064	0.5438	0.0069	0.5435	0.0216	0.5492	0.0112	0.5526	0.0096	0.5572	0.0126	0.5618	0.0153	0.563	0.0119	0.5571	0.0156	0.565	0.0116	0.5544
Note: RL stands for "Repeated Learning". PUMAS reports R^2 and Repeated Learning reports AUC. PRS model with highest prediction accuracy for each model tuning method in each setting is highlighted in red.
