# Supplementary material for: PUMAS: fine-tuning polygenic risk scores with GWAS summary statistics
Source: Genome Biol. 2021 Sep 6;22:257. doi: 10.1186/s13059-021-02479-9 (PMC8419981; doi:10.1186/s13059-021-02479-9)
Supplement: Supplementary file 4 — Additional file 4: Table S3. R2 based on PUMAS and external validations for EA and AD. [file 13059_2021_2479_MOESM4_ESM.xlsx]

## Sheet: Table S3
Table S3: R2 based on PUMAS and external validations for EA and AD.
P-value cutoff	EA_PUMAS	EA_HRS	EA_Add_Health	AD_PUMAS	AD_ADGC	AD_UKBB
1e-10	0.0088	0.0032	0.003	0.0394501	0.00699092	0.00839679
5e-10	0.0095	0.0027	0.0031	0.0405591	0.00719768	0.00796763
1e-09	0.0098	0.0023	0.0033	0.0408821	0.00789466	0.00798073
5e-09	0.0108	0.0035	0.0038	0.0410848	0.00734888	0.00812429
1e-08	0.0114	0.003	0.0039	0.041486	0.00750649	0.00812429
5e-08	0.0124	0.0036	0.0049	0.0421874	0.00702588	0.00811966
1e-07	0.0135	0.0041	0.0056	0.0423715	0.00727463	0.00814037
5e-07	0.0151	0.0054	0.0054	0.0422359	0.00718349	0.00808182
1e-06	0.0162	0.0053	0.0053	0.0422359	0.00718349	0.00808182
5e-06	0.0191	0.0066	0.0061	0.0424041	0.00764703	0.00803175
1e-05	0.0206	0.0071	0.0059	0.042076	0.00742911	0.00804705
5e-05	0.0242	0.0104	0.0091	0.0384115	0.00670182	0.00788529
0.0001	0.0259	0.0102	0.0093	0.037005	0.00602214	0.00766358
0.0005	0.0307	0.0197	0.0118	0.0285627	0.0057613	0.00669778
0.001	0.0333	0.0238	0.0135	0.0244275	0.0043214	0.00609349
0.005	0.0399	0.0287	0.0182	0.0125402	0.00237725	0.00373684
0.01	0.0431	0.0297	0.021	0.0101062	0.00209915	0.00285622
0.05	0.0514	0.0423	0.0277	0.00781958	0.00160718	0.00159523
0.1	0.0552	0.0498	0.0284	0.00723918	0.000373597	0.00119916
0.2	0.0585	0.0508	0.0288	0.0078902	0.000270706	0.00100232
0.3	0.0601	0.0531	0.0304	0.00759971	0.000260752	0.000927574
0.4	0.0608	0.0524	0.0319	0.00792134	3.81231e-05	0.000900294
0.5	0.061	0.0529	0.0322	0.00785519	5.84607e-05	0.000899274
0.6	0.0613	0.0541	0.0323	0.00773066	0.000112399	0.000848655
0.7	0.0613	0.0541	0.0331	0.00751731	5.82969e-05	0.000836073
0.8	0.0614	0.0544	0.0327	0.00749066	7.07519e-05	0.000823696
0.9	0.0613	0.0544	0.0326	0.00747237	8.21108e-05	0.000825388
1	0.0613	0.0543	0.0327	0.00748259	7.97566e-05	0.000822711
