# Supplementary material for: PUMAS: fine-tuning polygenic risk scores with GWAS summary statistics
Source: Genome Biol. 2021 Sep 6;22:257. doi: 10.1186/s13059-021-02479-9 (PMC8419981; doi:10.1186/s13059-021-02479-9)
Supplement: Supplementary file 5 — Additional file 5: Table S4. PUMAS results on LDL cholesterol and EA with various sample size specifications. [file 13059_2021_2479_MOESM5_ESM.xlsx]

## Sheet: Table S4
Table S4: PUMAS results on LDL cholesterol and EA with various sample size specifications.
P	R2
	LDL				EA
	Uniform large N	Uniform small N	Original	Qced	Uniform large N	Uniform small N	Original	Qced
1e-10	0.0110103	0.0416475	0.0287229	0.0272627	0.00748276	0.0191965	0.00911313	0.00882388
5e-10	0.011139	0.0417208	0.0288029	0.0280568	0.00814373	0.0209278	0.00985812	0.00951402
1e-09	0.0113925	0.0427908	0.029359	0.0284351	0.0084418	0.0215108	0.0101826	0.00982074
5e-09	0.0117182	0.0438344	0.0301183	0.0294095	0.00941989	0.0236747	0.0111588	0.0108267
1e-08	0.0118559	0.0441808	0.0302367	0.029555	0.00976865	0.0248291	0.0116882	0.0113705
5e-08	0.0120785	0.0449088	0.0312212	0.0308268	0.0108958	0.027302	0.0129118	0.0124383
1e-07	0.0121545	0.0448164	0.0315254	0.0307498	0.0117742	0.0293442	0.0139296	0.0134749
5e-07	0.0124434	0.0456655	0.0324408	0.0309042	0.0134538	0.033431	0.016015	0.0151434
1e-06	0.0126059	0.0464246	0.0324559	0.0309608	0.0143395	0.0357911	0.0172441	0.0161602
5e-06	0.013306	0.0480274	0.0337273	0.031993	0.0168181	0.0417574	0.0201808	0.0191166
1e-05	0.013525	0.0481412	0.0342171	0.0322987	0.0179067	0.0449579	0.0216278	0.0205511
5e-05	0.0137325	0.0488353	0.0349082	0.0325948	0.0213266	0.0533261	0.0255047	0.0242396
0.0001	0.0135088	0.0482108	0.0352063	0.0320646	0.0228066	0.0573456	0.0277985	0.0259016
0.0005	0.0128733	0.0466167	0.0348331	0.0316718	0.0271838	0.0681699	0.0332951	0.0307329
0.001	0.012544	0.0442113	0.0335836	0.0314665	0.0292533	0.0735166	0.0357548	0.0332876
0.005	0.00927194	0.0336886	0.0257211	0.0266456	0.0348558	0.0861529	0.0430335	0.039916
0.01	0.00737228	0.027126	0.0206778	0.0229305	0.037553	0.0937604	0.0469638	0.0430589
0.05	0.00411298	0.0147838	0.0102035	0.0152401	0.044727	0.111424	0.0553923	0.0513515
0.1	0.0028362	0.0114993	0.00786826	0.0128246	0.0480244	0.118085	0.0589751	0.055183
0.2	0.00223904	0.00867406	0.00572834	0.0106745	0.0506272	0.125247	0.0620187	0.0585371
0.3	0.00207353	0.00757413	0.00496485	0.0101478	0.0516003	0.128612	0.0636936	0.0600763
0.4	0.00196983	0.00692189	0.00432326	0.00954905	0.052409	0.130208	0.064361	0.0607715
0.5	0.00184784	0.00665387	0.0041675	0.00960794	0.0526472	0.131194	0.0643779	0.0610476
0.6	0.00179654	0.00633997	0.00402809	0.00967183	0.0528852	0.131551	0.064426	0.0612556
0.7	0.00172742	0.00617633	0.00398951	0.00948592	0.0529851	0.131549	0.0644925	0.0613158
0.8	0.00171555	0.00598955	0.0039802	0.00946239	0.0530494	0.131618	0.0645795	0.0613803
0.9	0.00170828	0.00596707	0.00394677	0.00949578	0.0530209	0.131593	0.064553	0.0613399
1	0.00171058	0.00598115	0.00392374	0.00948624	0.0530119	0.131559	0.0645365	0.0613418
