# Supplementary material for: PUMAS: fine-tuning polygenic risk scores with GWAS summary statistics
Source: Genome Biol. 2021 Sep 6;22:257. doi: 10.1186/s13059-021-02479-9 (PMC8419981; doi:10.1186/s13059-021-02479-9)
Supplement: Supplementary file 6 — Additional file 6: Table S5. Predictive performance on external validation for AD PRS based on pruned and clumped summary statistics. [file 13059_2021_2479_MOESM6_ESM.xlsx]

## Sheet: Table S5
Table S5: Predictive performance on external validation for AD PRS based on pruned and clumped summary statistics.
P	R2
	UKBB proxy		ADGC
	Pruned GWAS	Clumped GWAS	Pruned GWAS	Clumped GWAS
1e-10	0.00839679	0.00487282	0.00699092	0.00172991
5e-10	0.00796763	0.00487588	0.00719768	0.00160261
1e-09	0.00798073	0.00489498	0.00789466	0.00193653
5e-09	0.00812429	0.00496681	0.00734888	0.00179376
1e-08	0.00812429	0.00502855	0.00750649	0.00166141
5e-08	0.00811966	0.00502251	0.00702588	0.00155906
1e-07	0.00814037	0.00507054	0.00727463	0.00159425
5e-07	0.00808182	0.00497036	0.00718349	0.00145504
1e-06	0.00808182	0.00497256	0.00718349	0.00152825
5e-06	0.00803175	0.00492015	0.00764703	0.00127988
1e-05	0.00804705	0.00477039	0.00742911	0.00101988
5e-05	0.00788529	0.00402608	0.00670182	0.000928168
0.0001	0.00766358	0.00332608	0.00602214	0.000703865
0.0005	0.00669778	0.00228087	0.0057613	0.000220013
0.001	0.00609349	0.00164658	0.0043214	0.000349519
0.005	0.00373684	0.000931247	0.00237725	0.000224575
0.01	0.00285622	0.000718814	0.00209915	0.000259528
0.05	0.00159523	0.00071376	0.00160718	0.000186892
0.1	0.00119916	0.000667541	0.000373597	0.000590734
0.2	0.00100232	0.000654818	0.000270706	0.000497321
0.3	0.000927574	0.000643181	0.000260752	0.000375891
0.4	0.000900294	0.000630565	3.81231e-05	0.000294682
0.5	0.000899274	0.000637829	5.84607e-05	0.000283655
0.6	0.000848655	0.000633069	0.000112399	0.000282576
0.7	0.000836073	0.000633262	5.82969e-05	0.000251941
0.8	0.000823696	0.000627876	7.07519e-05	0.00024523
0.9	0.000825388	0.000627015	8.21108e-05	0.000233624
1	0.000822711	0.000627154	7.97566e-05	0.000232687
