# Supplementary material for: PUMAS: fine-tuning polygenic risk scores with GWAS summary statistics
Source: Genome Biol. 2021 Sep 6;22:257. doi: 10.1186/s13059-021-02479-9 (PMC8419981; doi:10.1186/s13059-021-02479-9)
Supplement: Supplementary file 7 — Additional file 7: Table S6. Summary of optimized 65 GWAS summary statistics. [file 13059_2021_2479_MOESM7_ESM.xlsx]

## Sheet: Table S6
Table S6: Summary of optimized 65 GWAS summary statistics
Disease/Trait	Abbreviation in Figure 5	Sample Size	Reference	Optimal p-value	Maximal R2	R2 at P=0.01	R2 at P=1
Systemic Lupus Erythematosus	SLE	14267	http://www.ncbi.nlm.nih.gov/pubmed/26502338	2.23724e-05	0.272869	0.162287	0.224449
Rheumatoid Arthritis	RA	58284	http://www.ncbi.nlm.nih.gov/pubmed/24390342	1.1e-05	0.0407611	0.0141819	0.000116273
Primary Biliary Cirrhosis	PBC	13239	http://www.ncbi.nlm.nih.gov/pubmed/26394269	9.80173e-05	0.0263294	0.0142443	0.00744439
Primary Angle Closure Glaucoma		26454	http://www.ncbi.nlm.nih.gov/pubmed/27064256	1.38e-05	0.000669068	0.000154497	0.000193733
Obsessive Compulsive Disorder		9725	https://www.ncbi.nlm.nih.gov/pubmed/28761083	0.0004822	0.00166956	9.70645e-05	0.000734054
Multiple Sclerosis	MS	27148	http://www.ncbi.nlm.nih.gov/pubmed/21833088	1.332e-05	0.0373472	0.0229611	0.00752777
Major Depressive Disorder	MDD	173005	https://www.ncbi.nlm.nih.gov/pubmed/29700475	0.9035	0.00925988	0.00247708	0.00923067
Ischaemic Stroke		29633	https://www.ncbi.nlm.nih.gov/pubmed/26935894	0.05298	0.000635214	0.000108749	0.000586468
Insomnia	Insomnia	113006	https://www.ncbi.nlm.nih.gov/pubmed/28604731	0.923302	0.00375617	0.00106207	0.00374635
Eczema	Eczema	40835	http://www.ncbi.nlm.nih.gov/pubmed/26482879	5.56e-07	0.0116422	0.00477765	0.0034337
Coronary Artery Disease	CAD	86995	http://www.ncbi.nlm.nih.gov/pubmed/21378990	0.702149	0.00231518	0.00105742	0.00218848
Celiac Disease	Celiac	15283	http://www.ncbi.nlm.nih.gov/pubmed/20190752	0.7683	0.0238301	0.00814607	0.0233452
Attention-Deficit/Hyperactivity Disorder	ADHD	53293	https://www.ncbi.nlm.nih.gov/pubmed/30478444	0.768	0.045071	0.0134622	0.0450145
Asthma	Asthma	142486	https://www.ncbi.nlm.nih.gov/pubmed/29273806	0.766872	0.00322913	0.00164153	0.00322799
Anorexia Nervosa	AN	72517	https://www.ncbi.nlm.nih.gov/pubmed/31308545	0.9824	0.0366202	0.0113578	0.0366017
Amyotrophic Lateral Sclerosis		36052	http://www.ncbi.nlm.nih.gov/pubmed/27455348	1.271e-08	0.00289592	3.99578e-05	0.00152153
Autism Spectrum Disorder	ASD	46351	https://www.ncbi.nlm.nih.gov/pubmed/30804558	0.8726	0.0183642	0.00574016	0.0183616
Bipolar Disorder	BD	51710	https://www.biorxiv.org/content/10.1101/173062v4	0.8074	0.0450162	0.0138352	0.0445873
Tourette Syndrome	Tourette	14307	https://www.ncbi.nlm.nih.gov/pubmed/30818990	0.6402	0.00742166	0.00215476	0.00727595
Crohn's Disease	CD	40266	https://www.ncbi.nlm.nih.gov/pubmed/28067908	0.8842	0.19876	0.135085	0.198692
Ulcerative Colitis	UC	45975	https://www.ncbi.nlm.nih.gov/pubmed/28067908	0.862	0.105264	0.0522563	0.105154
Inflammatory Bowel Disease	IBD	59957	https://www.ncbi.nlm.nih.gov/pubmed/28067908	0.9842	0.179943	0.107133	0.179832
Schizophrenia	SCZ	105318	https://www.ncbi.nlm.nih.gov/pubmed/29483656	0.951	0.181705	0.0975815	0.18154
Type-II Diabetes	T2D	159208	https://www.ncbi.nlm.nih.gov/pubmed/28566273	0.24	0.00676024	0.00427389	0.00667063
Alzheimer's Disease	AD	63926	https://www.ncbi.nlm.nih.gov/pubmed/30820047	1.038e-06	0.0316764	0.0069017	0.00694939
Anxiety Disorder	Anxiety	31890	https://www.ncbi.nlm.nih.gov/pubmed/31116379	0.8579	0.0173625	0.00338097	0.0173409
Waist-Hip Ratio (adj BMI)	WHR	142741	http://www.ncbi.nlm.nih.gov/pubmed/25673412	3.2e-05	0.00439013	0.0029832	0.00080714
Triglycerides	TG	188577	http://www.ncbi.nlm.nih.gov/pubmed/24097068	7.964e-05	0.0229677	0.0166592	0.00795435
Total Cholesterol	TC	188577	http://www.ncbi.nlm.nih.gov/pubmed/24097068	0.000134	0.0261228	0.0192567	0.0079296
Risky Behavior_Speeding	Speeding	404291	https://www.ncbi.nlm.nih.gov/pubmed/30643258	0.8112	0.0201686	0.00829208	0.0201594
Risky Behavior_Risk_PC1	Risk_PC	315894	https://www.ncbi.nlm.nih.gov/pubmed/30643258	0.8913	0.0461812	0.0257423	0.0461572
Risky Behavior_Risk	Risk	466571	https://www.ncbi.nlm.nih.gov/pubmed/30643258	0.8885	0.014705	0.00704745	0.0146975
Personality_subjective_wellbeing	Wellbeing	298420	http://www.ncbi.nlm.nih.gov/pubmed/27089181	0.834	0.00252072	0.000430437	0.0024726
Personality_Neuroticism	Neuroticism	170911	http://www.ncbi.nlm.nih.gov/pubmed/27089181	0.5837	0.0135615	0.00988426	0.0135031
Personality_DepressiveSymptoms	DEP	161460	http://www.ncbi.nlm.nih.gov/pubmed/27089181	0.6962	0.00273142	0.00145936	0.00272191
Number of Sexual Partners	NSP	370711	https://www.ncbi.nlm.nih.gov/pubmed/30643258	0.9405	0.0333516	0.0184755	0.0333403
LDL Cholesterol	LDL	188577	http://www.ncbi.nlm.nih.gov/pubmed/24097068	7.306e-05	0.0321753	0.0226603	0.0089168
HDL Cholesterol	HDL	188577	http://www.ncbi.nlm.nih.gov/pubmed/24097068	0.0001001	0.038549	0.0296322	0.0154011
Educational Attainment	EA	766345	https://www.ncbi.nlm.nih.gov/pubmed/30038396	0.14	0.0357208	0.030996	0.0339988
Cognitive Performance	COG	257828	https://www.ncbi.nlm.nih.gov/pubmed/30038396	0.29	0.0474885	0.0403719	0.0468491
Chronotype_SleepDuration	Sleep	127573	http://www.ncbi.nlm.nih.gov/pubmed/27494321	0.77	0.0100309	0.00193227	0.00999476
Chronotype	Chronotype	127898	http://www.ncbi.nlm.nih.gov/pubmed/27494321	0.85	0.0199073	0.00722035	0.0199041
Childhood Obesity		13848	http://www.ncbi.nlm.nih.gov/pubmed/22484627	0.6969	0.00208982	0.000242137	0.00109685
Childhood BMI	CBMI	35668	http://www.ncbi.nlm.nih.gov/pubmed/26604143	0.757	0.00813652	0.00623844	0.00795904
Cartilage Thickness		13013	https://www.ncbi.nlm.nih.gov/pubmed/27701424	0.0009709	0.00251104	0.000685015	0.000836387
Birth Length		28459	http://www.ncbi.nlm.nih.gov/pubmed/25281659	0.4672	0.00331291	0.00119942	0.00237533
Baldness	Baldness	52874	https://www.ncbi.nlm.nih.gov/pubmed/28196072	1.08304e-05	0.108805	0.0702206	0.0506308
Age at Natural Menopause	Menopause	69360	http://www.ncbi.nlm.nih.gov/pubmed/26414677	0.17	0.00717197	0.00593277	0.00684261
Age at Menarche	Menarche	132989	http://www.ncbi.nlm.nih.gov/pubmed/25231870	0.51	0.00744656	0.00591636	0.00744508
25-Hydroxyvitamin D	VitaminD	78352	https://www.ncbi.nlm.nih.gov/pubmed/29343764	2.409e-06	0.0146577	0.00527097	0.0039373
Alcoholism (Drinks Per Week)	Alcoholism	537349	https://www.ncbi.nlm.nih.gov/pubmed/30643251	8.09e-05	0.00573855	0.00484241	0.00496936
Smoking (Cigarettes Per Day)	Smoking_CPD	263954	https://www.ncbi.nlm.nih.gov/pubmed/30643251	2.16e-06	0.01216	0.00615048	0.00447461
Smoking (Smoking Initiation)	Smoking_Initiation	632802	https://www.ncbi.nlm.nih.gov/pubmed/30643251	0.0018	0.00471641	0.00465217	0.0035061
Smoking (Smoking Cessation)	Smoking_Cessation	312821	https://www.ncbi.nlm.nih.gov/pubmed/30643251	0.799	0.000244411	0.000165829	0.000209413
Smoking (Age Of Initiation)	Smoking_Onset	262990	https://www.ncbi.nlm.nih.gov/pubmed/30643251	0.946	0.00241995	0.000975949	0.00240831
Antisocial Behavior		16400	https://www.ncbi.nlm.nih.gov/pubmed/28979981	0.1852	0.000910668	5.44328e-05	8.37671e-05
Birth Weight - Self	BW_Self	298142	https://www.ncbi.nlm.nih.gov/pubmed/31043758	0.934814	0.0414646	0.0312197	0.0414613
Birth Weight - Offspring	BW_Offspring	210267	https://www.ncbi.nlm.nih.gov/pubmed/31043758	0.981448	0.0372869	0.0210837	0.0372565
Body Mass Index	BMI	795640	https://www.ncbi.nlm.nih.gov/pubmed/30124842	0.94	0.0852804	0.067281	0.0852719
Height	Height	709706	https://www.ncbi.nlm.nih.gov/pubmed/30124842	0.86	0.284255	0.266538	0.28425
Resting Heart Rate (SDNN)		28122	https://www.ncbi.nlm.nih.gov/pubmed/28613276	0.538176	0.0022649	0.000621786	0.00207751
Resting Heart Rate (RMSSD)	RHR	26785	https://www.ncbi.nlm.nih.gov/pubmed/28613276	6.03e-05	0.0051968	0.00226711	0.00239327
Resting Heart Rate (pvRSA/HF)		24342	https://www.ncbi.nlm.nih.gov/pubmed/28613276	0.7067	0.00166531	0.00060718	0.00155933
Cannabis Dependence	Cannabis	51372	https://www.ncbi.nlm.nih.gov/pubmed/31209380	0.8323	0.00134879	3.45367e-05	0.00133427
Suicide Attempt	Suicide	50264	https://www.ncbi.nlm.nih.gov/pubmed/30116032	0.7849	0.00735699	0.00041903	0.00734675
