# Supplementary material for: PUMAS: fine-tuning polygenic risk scores with GWAS summary statistics
Source: Genome Biol. 2021 Sep 6;22:257. doi: 10.1186/s13059-021-02479-9 (PMC8419981; doi:10.1186/s13059-021-02479-9)
Supplement: Supplementary file 8 — Additional file 8: Table S7. Summary of improvement of optimized 65 GWAS summary statistics comparing to PRS with arbitrary p-value cutoff. [file 13059_2021_2479_MOESM8_ESM.xlsx]

## Sheet: Table S7
Table S7: Summary of improvement of optimized 65 GWAS summary statistics comparing to PRS with arbitrary p-value cutoff
Disease/Trait	Abbreviation in Figure 5	Sample Size	Reference	Incremental R2 comparing to P=1	Percentage improvement of R2 comparing to P=1	Incremental R2 comparing to P=0.01	Percentage improvement of R2 comparing to P=0.01
Systemic Lupus Erythematosus	SLE	14267	http://www.ncbi.nlm.nih.gov/pubmed/26502338	0.0488685	0.218163	0.110581	0.681391
Rheumatoid Arthritis	RA	58284	http://www.ncbi.nlm.nih.gov/pubmed/24390342	0.0406451	350.389	0.0265792	1.87416
Primary Biliary Cirrhosis	PBC	13239	http://www.ncbi.nlm.nih.gov/pubmed/26394269	0.0188894	2.53889	0.0120851	0.848416
Primary Angle Closure Glaucoma		26454	http://www.ncbi.nlm.nih.gov/pubmed/27064256	0.000475335	2.45356	0.000514571	3.33062
Obsessive Compulsive Disorder		9725	https://www.ncbi.nlm.nih.gov/pubmed/28761083	0.000935558	1.2746	0.00157249	16.2005
Multiple Sclerosis	MS	27148	http://www.ncbi.nlm.nih.gov/pubmed/21833088	0.0298172	3.95978	0.014386	0.626538
Major Depressive Disorder	MDD	173005	https://www.ncbi.nlm.nih.gov/pubmed/29700475	2.9215e-05	0.00316499	0.00678281	2.73823
Ischaemic Stroke		29633	https://www.ncbi.nlm.nih.gov/pubmed/26935894	4.8746e-05	0.0831179	0.000526465	4.8411
Insomnia	Insomnia	113006	https://www.ncbi.nlm.nih.gov/pubmed/28604731	9.819e-06	0.00262095	0.0026941	2.53664
Eczema	Eczema	40835	http://www.ncbi.nlm.nih.gov/pubmed/26482879	0.00821221	2.39423	0.00686456	1.43681
Coronary Artery Disease	CAD	86995	http://www.ncbi.nlm.nih.gov/pubmed/21378990	0.000126704	0.057896	0.00125776	1.18946
Celiac Disease	Celiac	15283	http://www.ncbi.nlm.nih.gov/pubmed/20190752	0.000484955	0.0207732	0.0156841	1.92536
Attention-Deficit/Hyperactivity Disorder	ADHD	53293	https://www.ncbi.nlm.nih.gov/pubmed/30478444	5.6501e-05	0.00125517	0.0316088	2.34797
Asthma	Asthma	142486	https://www.ncbi.nlm.nih.gov/pubmed/29273806	1.131e-06	0.000350372	0.0015876	0.967145
Anorexia Nervosa	AN	72517	https://www.ncbi.nlm.nih.gov/pubmed/31308545	1.8457e-05	0.000504266	0.0252624	2.22423
Amyotrophic Lateral Sclerosis		36052	http://www.ncbi.nlm.nih.gov/pubmed/27455348	0.00137592	0.905211	0.00285596	71.4745
Autism Spectrum Disorder	ASD	46351	https://www.ncbi.nlm.nih.gov/pubmed/30804558	2.542e-06	0.000138441	0.012624	2.19924
Bipolar Disorder	BD	51710	https://www.biorxiv.org/content/10.1101/173062v4	0.000428891	0.00961912	0.0311811	2.25375
Tourette Syndrome	Tourette	14307	https://www.ncbi.nlm.nih.gov/pubmed/30818990	0.000145712	0.0200265	0.00526691	2.44432
Crohn's Disease	CD	40266	https://www.ncbi.nlm.nih.gov/pubmed/28067908	6.7892e-05	0.000341695	0.0636743	0.471363
Ulcerative Colitis	UC	45975	https://www.ncbi.nlm.nih.gov/pubmed/28067908	0.000109571	0.001042	0.0530073	1.01437
Inflammatory Bowel Disease	IBD	59957	https://www.ncbi.nlm.nih.gov/pubmed/28067908	0.000111443	0.000619707	0.0728103	0.679625
Schizophrenia	SCZ	105318	https://www.ncbi.nlm.nih.gov/pubmed/29483656	0.000164988	0.000908823	0.0841238	0.862088
Type-II Diabetes	T2D	159208	https://www.ncbi.nlm.nih.gov/pubmed/28566273	8.9604e-05	0.0134326	0.00248635	0.581752
Alzheimer's Disease	AD	63926	https://www.ncbi.nlm.nih.gov/pubmed/30820047	0.0247264	3.55775	0.0247747	3.58965
Anxiety Disorder	Anxiety	31890	https://www.ncbi.nlm.nih.gov/pubmed/31116379	2.1617e-05	0.00124659	0.0139815	4.13535
Waist-Hip Ratio (adj BMI)	WHR	142741	http://www.ncbi.nlm.nih.gov/pubmed/25673412	0.00358299	4.43912	0.00140692	0.471615
Triglycerides	TG	188577	http://www.ncbi.nlm.nih.gov/pubmed/24097068	0.0150134	1.88744	0.00630849	0.378678
Total Cholesterol	TC	188577	http://www.ncbi.nlm.nih.gov/pubmed/24097068	0.0181932	2.29434	0.00686609	0.356557
Risky Behavior_Speeding	Speeding	404291	https://www.ncbi.nlm.nih.gov/pubmed/30643258	9.177e-06	0.000455222	0.0118765	1.43227
Risky Behavior_Risk_PC1	Risk_PC	315894	https://www.ncbi.nlm.nih.gov/pubmed/30643258	2.4003e-05	0.000520027	0.0204389	0.793982
Risky Behavior_Risk	Risk	466571	https://www.ncbi.nlm.nih.gov/pubmed/30643258	7.411e-06	0.000504234	0.00765751	1.08656
Personality_subjective_wellbeing	Wellbeing	298420	http://www.ncbi.nlm.nih.gov/pubmed/27089181	4.8115e-05	0.0194592	0.00209028	4.85619
Personality_Neuroticism	Neuroticism	170911	http://www.ncbi.nlm.nih.gov/pubmed/27089181	5.8389e-05	0.00432413	0.00367719	0.372025
Personality_DepressiveSymptoms	DEP	161460	http://www.ncbi.nlm.nih.gov/pubmed/27089181	9.507e-06	0.00349277	0.00127206	0.871657
Number of Sexual Partners	NSP	370711	https://www.ncbi.nlm.nih.gov/pubmed/30643258	1.1273e-05	0.000338119	0.0148761	0.80518
LDL Cholesterol	LDL	188577	http://www.ncbi.nlm.nih.gov/pubmed/24097068	0.0232585	2.6084	0.00951507	0.419901
HDL Cholesterol	HDL	188577	http://www.ncbi.nlm.nih.gov/pubmed/24097068	0.0231479	1.503	0.00891682	0.300917
Educational Attainment	EA	766345	https://www.ncbi.nlm.nih.gov/pubmed/30038396	0.00172202	0.0506493	0.00472485	0.152434
Cognitive Performance	COG	257828	https://www.ncbi.nlm.nih.gov/pubmed/30038396	0.000639446	0.0136491	0.00711663	0.176277
Chronotype_SleepDuration	Sleep	127573	http://www.ncbi.nlm.nih.gov/pubmed/27494321	3.6091e-05	0.00361099	0.00809859	4.19124
Chronotype	Chronotype	127898	http://www.ncbi.nlm.nih.gov/pubmed/27494321	3.265e-06	0.000164037	0.012687	1.75711
Childhood Obesity		13848	http://www.ncbi.nlm.nih.gov/pubmed/22484627	0.000989819	0.899835	0.00184768	7.63073
Childhood BMI	CBMI	35668	http://www.ncbi.nlm.nih.gov/pubmed/26604143	0.000177478	0.0222989	0.00189807	0.304254
Cartilage Thickness		13013	https://www.ncbi.nlm.nih.gov/pubmed/27701424	0.00167465	2.00225	0.00182603	2.66567
Birth Length		28459	http://www.ncbi.nlm.nih.gov/pubmed/25281659	0.000937578	0.394714	0.00211349	1.76209
Baldness	Baldness	52874	https://www.ncbi.nlm.nih.gov/pubmed/28196072	0.0582054	1.1503	0.0385848	0.54948
Age at Natural Menopause	Menopause	69360	http://www.ncbi.nlm.nih.gov/pubmed/26414677	0.000331967	0.0485332	0.0012392	0.208873
Age at Menarche	Menarche	132989	http://www.ncbi.nlm.nih.gov/pubmed/25231870	1.481e-06	0.000198923	0.00153021	0.25864
25-Hydroxyvitamin D	VitaminD	78352	https://www.ncbi.nlm.nih.gov/pubmed/29343764	0.0107177	2.72022	0.00938671	1.78083
Alcoholism (Drinks Per Week)	Alcoholism	537349	https://www.ncbi.nlm.nih.gov/pubmed/30643251	0.000768548	0.154637	0.000896139	0.185061
Smoking (Cigarettes Per Day)	Smoking_CPD	263954	https://www.ncbi.nlm.nih.gov/pubmed/30643251	0.00768999	1.72036	0.00600952	0.977081
Smoking (Smoking Initiation)	Smoking_Initiation	632802	https://www.ncbi.nlm.nih.gov/pubmed/30643251	0.00121031	0.345202	6.4237e-05	0.013808
Smoking (Smoking Cessation)	Smoking_Cessation	312821	https://www.ncbi.nlm.nih.gov/pubmed/30643251	3.4998e-05	0.167124	7.8582e-05	0.473874
Smoking (Age Of Initiation)	Smoking_Onset	262990	https://www.ncbi.nlm.nih.gov/pubmed/30643251	1.1637e-05	0.00483201	0.001444	1.47959
Antisocial Behavior		16400	https://www.ncbi.nlm.nih.gov/pubmed/28979981	0.000826868	9.86716	0.000856235	15.7301
Birth Weight - Self	BW_Self	298142	https://www.ncbi.nlm.nih.gov/pubmed/31043758	3.269e-06	7.88445e-05	0.0102449	0.328157
Birth Weight - Offspring	BW_Offspring	210267	https://www.ncbi.nlm.nih.gov/pubmed/31043758	3.0376e-05	0.000815321	0.0162032	0.768517
Body Mass Index	BMI	795640	https://www.ncbi.nlm.nih.gov/pubmed/30124842	8.54e-06	0.00010015	0.0179994	0.267526
Height	Height	709706	https://www.ncbi.nlm.nih.gov/pubmed/30124842	5.257e-06	1.84943e-05	0.0177166	0.0664693
Resting Heart Rate (SDNN)		28122	https://www.ncbi.nlm.nih.gov/pubmed/28613276	0.000187392	0.0902004	0.00164311	2.64257
Resting Heart Rate (RMSSD)	RHR	26785	https://www.ncbi.nlm.nih.gov/pubmed/28613276	0.0028068	1.17439	0.00292969	1.29226
Resting Heart Rate (pvRSA/HF)		24342	https://www.ncbi.nlm.nih.gov/pubmed/28613276	0.000105972	0.0679598	0.00105813	1.74269
Cannabis Dependence	Cannabis	51372	https://www.ncbi.nlm.nih.gov/pubmed/31209380	1.4524e-05	0.0108854	0.00131426	38.0539
Suicide Attempt	Suicide	50264	https://www.ncbi.nlm.nih.gov/pubmed/30116032	1.0238e-05	0.00139354	0.00693796	16.5572
Median				0.000145712	0.0207732	0.00686456	1.08656
Mean				0.00535967	6.17818	0.0137865	3.80979
Trimmed mean				0.00340093	0.625182	0.0106433	2.05624
Notes: The trimmed mean is calculated as the mean value without top and bottom 5% values
