# Supplementary material for: PUMAS: fine-tuning polygenic risk scores with GWAS summary statistics
Source: Genome Biol. 2021 Sep 6;22:257. doi: 10.1186/s13059-021-02479-9 (PMC8419981; doi:10.1186/s13059-021-02479-9)
Supplement: Supplementary file 9 — Additional file 9: Table S8. Computation time for analysis of 65 publicly available GWAS summary statistics. [file 13059_2021_2479_MOESM9_ESM.xlsx]

## Sheet: Table S8
Table S8: Computation time for analysis of 65 publicly available GWAS summary statistics.
Disease/Trait	Abbreviation in Figure 5	Computation time (seconds)	total Number of SNPs
Systemic Lupus Erythematosus	SLE	7.83795	220124
Rheumatoid Arthritis	RA	4.94821	140261
Primary Biliary Cirrhosis	PBC	1.84028	46817
Primary Angle Closure Glaucoma		1.3994	47425
Obsessive Compulsive Disorder		8.79161	271242
Multiple Sclerosis	MS	1.13095	42090
Major Depressive Disorder	MDD	4.43229	178959
Ischaemic Stroke		1.4634	70784
Insomnia	Insomnia	22.2091	453513
Eczema	Eczema	10.0984	205883
Coronary Artery Disease	CAD	2.63169	55527
Celiac Disease	Celiac	1.37988	42818
Attention-Deficit/Hyperactivity Disorder	ADHD	5.98235	172445
Asthma	Asthma	1.76381	57844
Anorexia Nervosa	AN	2.31412	81038
Amyotrophic Lateral Sclerosis		19.786	388347
Autism Spectrum Disorder	ASD	6.70583	242474
Bipolar Disorder	BD	6.97881	298378
Tourette Syndrome	Tourette	6.40306	272895
Crohn's Disease	CD	6.26844	278771
Ulcerative Colitis	UC	6.65027	279108
Inflammatory Bowel Disease	IBD	6.28578	279174
Schizophrenia	SCZ	8.15698	327994
Type-II Diabetes	T2D	4.59829	174006
Alzheimer's Disease	AD	7.59046	307466
Anxiety Disorder	Anxiety	4.51648	180582
Waist-Hip Ratio (adj BMI)	WHR	0.847282	40970
Triglycerides	TG	0.858693	42919
Total Cholesterol	TC	0.853584	42903
Risky Behavior_Speeding	Speeding	15.9221	491906
Risky Behavior_Risk_PC1	Risk_PC	23.9396	491939
Risky Behavior_Risk	Risk	19.2523	491902
Personality_subjective_wellbeing	Wellbeing	2.26767	61252
Personality_Neuroticism	Neuroticism	7.81969	190079
Personality_DepressiveSymptoms	DEP	7.3477	189808
Number of Sexual Partners	NSP	6.64423	280593
LDL Cholesterol	LDL	0.930927	42822
HDL Cholesterol	HDL	1.05916	43020
Educational Attainment	EA	14.5994	491151
Cognitive Performance	COG	15.7171	491141
Chronotype_SleepDuration	Sleep	19.0416	518200
Chronotype	Chronotype	30.8851	519336
Childhood Obesity		1.71914	70109
Childhood BMI	CBMI	6.67359	43730
Cartilage Thickness		2.14041	79813
Birth Length		0.875489	40962
Baldness	Baldness	22.8103	308142
Age at Natural Menopause	Menopause	2.76518	68207
Age at Menarche	Menarche	1.97318	72733
25-Hydroxyvitamin D	VitaminD	0.968826	47293
Alcoholism (Drinks Per Week)	Alcoholism	11.9302	436761
Smoking (Cigarettes Per Day)	Smoking_CPD	13.23	449930
Smoking (Smoking Initiation)	Smoking_Initiation	16.2681	418423
Smoking (Smoking Cessation)	Smoking_Cessation	15.2595	436954
Smoking (Age Of Initiation)	Smoking_Onset	38.2289	428008
Antisocial Behavior		4.8467	141484
Birth Weight - Self	BW_Self	26.9651	501773
Birth Weight - Offspring	BW_Offspring	19.4706	439996
Body Mass Index	BMI	1.15731	41524
Height	Height	1.42668	38541
Resting Heart Rate (SDNN)		1.1119	39126
Resting Heart Rate (RMSSD)	RHR	0.879313	38288
Resting Heart Rate (pvRSA/HF)		0.845297	38379
Cannabis Dependence	Cannabis	6.837	238013
Suicide Attempt	Suicide	10.2821	371410
	Mean Time	8.28946
	Max Time	38.2289
