# Supplementary material for: PUMAS: fine-tuning polygenic risk scores with GWAS summary statistics
Source: Genome Biol. 2021 Sep 6;22:257. doi: 10.1186/s13059-021-02479-9 (PMC8419981; doi:10.1186/s13059-021-02479-9)
Supplement: Supplementary file 10 — Additional file 10: Table S9. Summary of fine-tuned PRSs for UK Biobank imaging traits. [file 13059_2021_2479_MOESM10_ESM.xlsx]

## Sheet: Table S9
Table S9: Summary of fine-tuned PRSs for UK Biobank imaging traits
trait	R2	P-value cutoff
Anterior corona radiata_fractional anisotropy	0.0312788	0.5831
Cingulum (cingulate gyrus) _fractional anisotropy	0.0279476	0.9455
Posterior limb of internal capsule_axial diffusivities	0.0191533	0.5221
Posterior thalamic radiation (include optic radiation) _axial diffusivities	0.0119022	0.8511
Retrolenticular part of internal capsule_axial diffusivities	0.0190014	0.7808
Splenium of corpus callosum_axial diffusivities	0.0210915	0.7351
Superior corona radiata_axial diffusivities	0.0169228	0.9235
Superior fronto-occipital fasciculus (could be a part of anterior internal capsule) _axial diffusivities	0.0110385	0.4674
Superior longitudinal fasciculus_axial diffusivities	0.032753	0.9281
Sagittal stratum (include inferior longitidinal fasciculus and inferior fronto-occipital fasciculus)_axial diffusivities	0.0101463	0.6281
Uncinate fasciculus_axial diffusivities	0.00762522	0.6374
Cingulum (hippocampus) _fractional anisotropy	0.012434	0.7306
Corticospinal tract _fractional anisotropy	0.0049229	0.5329
External capsule _fractional anisotropy	0.0180382	0.8586
Fornix (column and body of fornix)_fractional anisotropy	0.0152195	0.7968
Anterior corona radiata_mean diffusivities	0.0214976	0.8762
Anterior limb of internal capsule_mean diffusivities	0.0138176	0.6669
Average across all tracts_mean diffusivities	0.026155	0.9344
Body of corpus callosum_mean diffusivities	0.0188784	0.8241
Cingulum (cingulate gyrus) _mean diffusivities	0.0133927	0.798
Cingulum (hippocampus) _mean diffusivities	0.0110559	0.9865
Corticospinal tract _mean diffusivities	0.0110537	0.881
External capsule _mean diffusivities	0.0114736	0.4811
Fornix (column and body of fornix)_mean diffusivities	0.0159698	0.9547
Fornix (cres) / Stria terminalis (can not be resolved with current resolution) _fractional anisotropy	0.0233094	0.9684
Fornix (cres) / Stria terminalis (can not be resolved with current resolution) _mean diffusivities	0.0106265	0.5314
Genu of corpus callosum_mean diffusivities	0.023391	0.9392
Inferior fronto-occipital fasciculus_mean diffusivities	0.00533016	0.8744
Posterior corona radiata _mean diffusivities	0.0215038	0.8682
Genu of corpus callosum_fractional anisotropy	0.0247268	0.9366
Posterior limb of internal capsule_mean diffusivities	0.00883567	0.474
Posterior thalamic radiation (include optic radiation) _mean diffusivities	0.0136981	0.6865
Retrolenticular part of internal capsule_mean diffusivities	0.0173824	0.7239
Splenium of corpus callosum_mean diffusivities	0.0137539	0.4394
Superior corona radiata_mean diffusivities	0.0212059	0.8517
Superior fronto-occipital fasciculus (could be a part of anterior internal capsule) _mean diffusivities	0.00965879	0.3985
Superior longitudinal fasciculus_mean diffusivities	0.0335174	0.9751
Sagittal stratum (include inferior longitidinal fasciculus and inferior fronto-occipital fasciculus)_mean diffusivities	0.0137709	0.9367
Uncinate fasciculus_mean diffusivities	0.0109064	0.5474
Anterior corona radiata_mode of anisotropy	0.0113124	0.8972
Anterior limb of internal capsule_mode of anisotropy	0.0250987	0.8319
Average across all tracts_mode of anisotropy	0.0215056	0.9026
Body of corpus callosum_mode of anisotropy	0.0166229	0.9867
Cingulum (cingulate gyrus) _mode of anisotropy	0.0196069	0.7816
Cingulum (hippocampus) _mode of anisotropy	0.0127272	0.3725
Inferior fronto-occipital fasciculus_fractional anisotropy	0.028372	0.7637
Corticospinal tract _mode of anisotropy	0.0105148	0.6723
External capsule _mode of anisotropy	0.0155639	0.6081
Fornix (column and body of fornix)_mode of anisotropy	0.00644519	0.8263
Fornix (cres) / Stria terminalis (can not be resolved with current resolution) _mode of anisotropy	0.0231919	0.6514
Genu of corpus callosum_mode of anisotropy	0.0133308	0.554
Inferior fronto-occipital fasciculus_mode of anisotropy	0.016043	0.9533
Posterior corona radiata _mode of anisotropy	0.0188856	0.9254
Posterior limb of internal capsule_mode of anisotropy	0.0330168	0.9299
Posterior thalamic radiation (include optic radiation) _mode of anisotropy	0.0101076	0.8049
Posterior corona radiata _fractional anisotropy	0.0125809	0.8928
Retrolenticular part of internal capsule_mode of anisotropy	0.0229679	0.7958
Splenium of corpus callosum_mode of anisotropy	0.0204902	0.8417
Superior corona radiata_mode of anisotropy	0.0188449	0.6559
Superior fronto-occipital fasciculus (could be a part of anterior internal capsule) _mode of anisotropy	0.0174146	0.8605
Superior longitudinal fasciculus_mode of anisotropy	0.0191487	0.8685
Sagittal stratum (include inferior longitidinal fasciculus and inferior fronto-occipital fasciculus)_mode of anisotropy	0.0100077	0.6256
Uncinate fasciculus_mode of anisotropy	0.00391506	0.1306
Anterior corona radiata_radial diffusivities	0.0320647	0.5635
Anterior limb of internal capsule_radial diffusivities	0.0159931	0.9128
Average across all tracts_radial diffusivities	0.028293	0.7597
Body of corpus callosum_radial diffusivities	0.020779	0.8029
Cingulum (cingulate gyrus) _radial diffusivities	0.0215422	0.8897
Posterior limb of internal capsule_fractional anisotropy	0.0251882	0.825
Cingulum (hippocampus) _radial diffusivities	0.0113842	0.6529
Corticospinal tract _radial diffusivities	0.015532	0.8187
Anterior limb of internal capsule_fractional anisotropy	0.0247394	0.7845
External capsule _radial diffusivities	0.0101175	0.7028
Fornix (column and body of fornix)_radial diffusivities	0.0163371	0.8565
Fornix (cres) / Stria terminalis (can not be resolved with current resolution) _radial diffusivities	0.0198003	0.73
Genu of corpus callosum_radial diffusivities	0.0219722	0.6907
Inferior fronto-occipital fasciculus_radial diffusivities	0.0143746	0.7077
Posterior corona radiata _radial diffusivities	0.0159451	0.6826
Posterior limb of internal capsule_radial diffusivities	0.0227613	0.7926
Posterior thalamic radiation (include optic radiation) _fractional anisotropy	0.0220266	0.8908
Posterior thalamic radiation (include optic radiation) _radial diffusivities	0.0147451	0.8334
Retrolenticular part of internal capsule_radial diffusivities	0.0237225	0.6895
Splenium of corpus callosum_radial diffusivities	0.0152425	0.8045
Superior corona radiata_radial diffusivities	0.020317	0.6232
Superior fronto-occipital fasciculus (could be a part of anterior internal capsule) _radial diffusivities	0.0133196	0.8833
Superior longitudinal fasciculus_radial diffusivities	0.0244161	0.8939
Sagittal stratum (include inferior longitidinal fasciculus and inferior fronto-occipital fasciculus)_radial diffusivities	0.0166099	0.751
Uncinate fasciculus_radial diffusivities	0.0130201	0.543
Retrolenticular part of internal capsule_fractional anisotropy	0.0213546	0.7563
Splenium of corpus callosum_fractional anisotropy	0.020257	0.52
Superior corona radiata_fractional anisotropy	0.0188839	0.5218
Superior fronto-occipital fasciculus (could be a part of anterior internal capsule) _fractional anisotropy	0.0168204	0.4293
Superior longitudinal fasciculus_fractional anisotropy	0.0208835	0.8777
Sagittal stratum (include inferior longitidinal fasciculus and inferior fronto-occipital fasciculus)_fractional anisotropy	0.0176093	0.7661
Uncinate fasciculus_fractional anisotropy	0.0122691	0.5654
Anterior corona radiata_axial diffusivities	0.0132586	0.6552
Anterior limb of internal capsule_axial diffusivities	0.00889363	0.5595
Average across all tracts_fractional anisotropy	0.0244704	0.4659
Average across all tracts_axial diffusivities	0.0307107	0.6948
Body of corpus callosum_axial diffusivities	0.0230739	0.8189
Cingulum (cingulate gyrus) _axial diffusivities	0.0152327	0.6699
Cingulum (hippocampus) _axial diffusivities	0.0127205	0.7541
Body of corpus callosum_fractional anisotropy	0.0215981	0.927
Corticospinal tract _axial diffusivities	0.0102021	0.4973
External capsule _axial diffusivities	0.0205803	0.9833
Fornix (column and body of fornix)_axial diffusivities	0.0201806	0.5319
Fornix (cres) / Stria terminalis (can not be resolved with current resolution) _axial diffusivities	0.0126564	0.6794
Genu of corpus callosum_axial diffusivities	0.0255738	0.9212
Inferior fronto-occipital fasciculus_axial diffusivities	0.0115643	0.9385
Posterior corona radiata _axial diffusivities	0.0237307	0.9738
left.caudal.anterior.cingulate	0.0096554	0.8827
left.lateral.orbitofrontal	0.0173326	0.8571
white.matter	0.0210743	0.9462
total.brain.volume	0.0352444	0.9015
left.lingual	0.0139127	0.9471
left.medial.orbitofrontal	0.00457186	0.7778
left.middle.temporal	0.0104465	0.9489
left.parahippocampal	0.0115908	0.4907
left.paracentral	0.00706127	0.9595
left.pars.opercularis	0.0035454	0.8715
left.pars.orbitalis	0.00779838	0.7696
left.pars.triangularis	0.00209411	0.3363
left.pericalcarine	0.0187902	0.8518
left.caudal.middle.frontal	0.00587793	0.9632
left.postcentral	0.0114531	0.5803
left.posterior.cingulate	0.0121389	0.789
left.precentral	0.00973877	0.9065
left.precuneus	0.0165129	0.9482
left.rostral.anterior.cingulate	0.00562346	0.7779
left.rostral.middle.frontal	0.00851673	0.8022
left.superior.frontal	0.00795783	0.4844
left.superior.parietal	0.0081832	0.9156
left.superior.temporal	0.0114418	0.5532
left.supramarginal	0.00736328	0.5666
left.cuneus	0.00528697	0.484
left.transverse.temporal	0.0129371	0.3148
left.insula	0.0320831	0.7251
right.caudal.anterior.cingulate	0.0025565	0.833
right.caudal.middle.frontal	0.00829032	0.5387
right.cuneus	0.00889824	0.3379
right.entorhinal	0.00895628	0.6518
right.fusiform	0.00980768	0.8213
right.inferior.parietal	0.0124499	0.7801
right.inferior.temporal	0.00806828	0.6169
right.isthmus.cingulate	0.0125387	0.7765
left.entorhinal	0.0159686	0.9314
right.lateral.occipital	0.00822624	0.4684
right.lateral.orbitofrontal	0.018154	0.7709
right.lingual	0.0119247	0.798
right.medial.orbitofrontal	0.0114806	0.7543
right.middle.temporal	0.0204191	0.6721
right.parahippocampal	0.0171307	0.8597
right.paracentral	0.00886813	0.8395
right.pars.opercularis	0.00102675	0.7734
right.pars.orbitalis	0.00223614	0.6203
right.pars.triangularis	0.00203617	0.4511
left.fusiform	0.00801502	0.5352
right.pericalcarine	0.00404729	0.4457
right.postcentral	0.00686183	0.5615
right.posterior.cingulate	0.00756991	0.843
right.precentral	0.00998898	0.963
right.precuneus	0.0133703	0.5492
right.rostral.anterior.cingulate	0.0043413	0.628
right.rostral.middle.frontal	0.00547738	0.6907
right.superior.frontal	0.0081749	0.8129
right.superior.parietal	0.00580593	0.7159
right.superior.temporal	0.00773705	0.7372
left.inferior.parietal	0.0138294	0.9747
right.supramarginal	0.0103371	0.6165
right.transverse.temporal	0.0141827	0.7788
right.insula	0.0270527	0.7585
cerebellar.vermal.lobules.I.V	0.0374234	0.9721
cerebellar.vermal.lobules.VI.VII	0.0179048	1.204e-07
cerebellar.vermal.lobules.VIII.X	0.0572407	0.9219
left.basal.forebrain	0.000896515	0.6849
right.basal.forebrain	0.002006	0.3735
Brain.stem	0.0405021	0.7695
CSF	0.012477	0.8702
left.inferior.temporal	0.0116324	0.8831
X3rd.ventricle	0.0199018	0.9391
X4th.ventricle	0.0283709	0.579
optic.chiasm	0.000574762	0.04288
left.lateral.ventricle	0.0151299	0.7595
left.inferior.lateral.ventricle	0.0111317	0.5771
left.cerebellum.exterior	0.0430178	0.4145
left.cerebellum.white.matter	0.0402679	0.6756
left.thalamus.proper	0.0221313	0.978
left.caudate	0.0188302	0.8239
left.putamen	0.0408949	0.8128
left.isthmus.cingulate	0.0117548	0.9445
left.pallidum	0.0339101	0.852
left.hippocampus	0.0244612	0.6509
left.amygdala	0.0127917	0.92
left.accumbens.area	0.0223237	0.5782
left.ventral.DC	0.0274148	0.9866
left.vessel	0.00504682	0.7371
right.lateral.ventricle	0.0160196	0.7553
right.inferior.lateral.ventricle	0.00526502	0.5482
right.cerebellum.exterior	0.0416107	0.2845
right.cerebellum.white.matter	0.0384796	0.8259
left.lateral.occipital	0.00542121	0.5207
right.thalamus.proper	0.0221167	0.852
right.caudate	0.0135413	0.9171
right.putamen	0.0400424	0.4545
right.pallidum	0.0404338	0.6367
right.hippocampus	0.0219701	0.4546
right.amygdala	0.0141993	0.6517
right.accumbens.area	0.0202239	0.9381
right.ventral.DC	0.0289022	0.9365
right.vessel	0.00605729	0.9142
gray.matter	0.0188542	0.9474
