# Supplementary material for: PUMAS: fine-tuning polygenic risk scores with GWAS summary statistics
Source: Genome Biol. 2021 Sep 6;22:257. doi: 10.1186/s13059-021-02479-9 (PMC8419981; doi:10.1186/s13059-021-02479-9)
Supplement: Supplementary file 11 — Additional file 11: Table S10. Cross-trait LD score regression intercept estimates for 211 imaging traits with UKBB AD-proxy GWAS. [file 13059_2021_2479_MOESM11_ESM.xlsx]

## Sheet: Table S10
Table S10: Cross-trait LD score regression intercept estimates for 211 imaging traits with UKBB AD-proxy GWAS
trait	intercept	se	p-value
Anterior corona radiata_fractional anisotropy	-0.0058	0.0055	0.291633
Anterior limb of internal capsule_fractional anisotropy	-0.0022	0.0051	0.666198
Average across all tracts_fractional anisotropy	-0.0071	0.0053	0.180368
Body of corpus callosum_fractional anisotropy	-0.0046	0.0055	0.40295
Cingulum (cingulate gyrus) _fractional anisotropy	-0.0053	0.0052	0.308093
Cingulum (hippocampus) _fractional anisotropy	-0.0045	0.0053	0.39585
Corticospinal tract _fractional anisotropy	0.0016	0.005	0.748968
External capsule _fractional anisotropy	-0.0096	0.0049	0.0500913
Fornix (column and body of fornix)_fractional anisotropy	0.0042	0.0052	0.419268
Fornix (cres) / Stria terminalis (can not be resolved with current resolution) _fractional anisotropy	-0.0055	0.0054	0.308432
Genu of corpus callosum_fractional anisotropy	-0.0072	0.0053	0.174308
Inferior fronto-occipital fasciculus_fractional anisotropy	-0.0072	0.0049	0.141728
Posterior corona radiata _fractional anisotropy	0.0002	0.0049	0.967442
Posterior limb of internal capsule_fractional anisotropy	0.0005	0.005	0.920344
Posterior thalamic radiation (include optic radiation) _fractional anisotropy	-0.0027	0.0054	0.617075
Retrolenticular part of internal capsule_fractional anisotropy	-0.0032	0.0053	0.545994
Splenium of corpus callosum_fractional anisotropy	9.5004e-05	0.0057	0.986702
Superior corona radiata_fractional anisotropy	0.0021	0.0051	0.680512
Superior fronto-occipital fasciculus (could be a part of anterior internal capsule) _fractional anisotropy	0.0002	0.0056	0.97151
Superior longitudinal fasciculus_fractional anisotropy	-0.002	0.0048	0.676922
Sagittal stratum (include inferior longitidinal fasciculus and inferior fronto-occipital fasciculus)_fractional anisotropy	-0.0042	0.005	0.400908
Uncinate fasciculus_fractional anisotropy	0.0011	0.0052	0.832467
Anterior corona radiata_axial diffusivities	0.0048	0.0052	0.355967
Anterior limb of internal capsule_axial diffusivities	-9.7492e-05	0.0052	0.985042
Average across all tracts_axial diffusivities	0.0071	0.0051	0.163875
Body of corpus callosum_axial diffusivities	0.0065	0.0048	0.175683
Cingulum (cingulate gyrus) _axial diffusivities	0.0002	0.0051	0.968718
Cingulum (hippocampus) _axial diffusivities	-0.0038	0.0056	0.497409
Corticospinal tract _axial diffusivities	0.0038	0.0049	0.438038
External capsule _axial diffusivities	0.002	0.0053	0.705907
Fornix (column and body of fornix)_axial diffusivities	-0.0036	0.0052	0.488744
Fornix (cres) / Stria terminalis (can not be resolved with current resolution) _axial diffusivities	-0.0036	0.0048	0.453255
Genu of corpus callosum_axial diffusivities	0.0051	0.005	0.307728
Inferior fronto-occipital fasciculus_axial diffusivities	-0.0017	0.0052	0.743726
Posterior corona radiata _axial diffusivities	0.0028	0.0053	0.59729
Posterior limb of internal capsule_axial diffusivities	0.0021	0.0049	0.668235
Posterior thalamic radiation (include optic radiation) _axial diffusivities	0.0037	0.0051	0.468151
Retrolenticular part of internal capsule_axial diffusivities	-0.0054	0.005	0.280142
Splenium of corpus callosum_axial diffusivities	0.0032	0.0048	0.504985
Superior corona radiata_axial diffusivities	0.0066	0.0057	0.246907
Superior fronto-occipital fasciculus (could be a part of anterior internal capsule) _axial diffusivities	0.0033	0.0051	0.517594
Superior longitudinal fasciculus_axial diffusivities	0.0102	0.0054	0.0589067
Sagittal stratum (include inferior longitidinal fasciculus and inferior fronto-occipital fasciculus)_axial diffusivities	0.0006	0.0053	0.909866
Uncinate fasciculus_axial diffusivities	-0.0028	0.0052	0.590258
Anterior corona radiata_mean diffusivities	0.0057	0.0053	0.282164
Anterior limb of internal capsule_mean diffusivities	0.0002	0.0051	0.968718
Average across all tracts_mean diffusivities	0.0073	0.0052	0.160365
Body of corpus callosum_mean diffusivities	0.0062	0.0052	0.233141
Cingulum (cingulate gyrus) _mean diffusivities	0.0069	0.005	0.167587
Cingulum (hippocampus) _mean diffusivities	0.0001	0.005	0.984043
Corticospinal tract _mean diffusivities	0.0013	0.005	0.794864
External capsule _mean diffusivities	0.0053	0.0051	0.298704
Fornix (column and body of fornix)_mean diffusivities	-0.0054	0.0052	0.299055
Fornix (cres) / Stria terminalis (can not be resolved with current resolution) _mean diffusivities	-0.0001	0.0048	0.983379
Genu of corpus callosum_mean diffusivities	0.0082	0.0051	0.10787
Inferior fronto-occipital fasciculus_mean diffusivities	0.0033	0.0051	0.517594
Posterior corona radiata _mean diffusivities	0.0036	0.0054	0.504985
Posterior limb of internal capsule_mean diffusivities	0.0005	0.005	0.920344
Posterior thalamic radiation (include optic radiation) _mean diffusivities	0.0047	0.0051	0.356754
Retrolenticular part of internal capsule_mean diffusivities	-0.0027	0.0049	0.58162
Splenium of corpus callosum_mean diffusivities	0.0034	0.005	0.496504
Superior corona radiata_mean diffusivities	0.0058	0.0056	0.300335
Superior fronto-occipital fasciculus (could be a part of anterior internal capsule) _mean diffusivities	0.0025	0.0051	0.623995
Superior longitudinal fasciculus_mean diffusivities	0.0065	0.0052	0.2113
Sagittal stratum (include inferior longitidinal fasciculus and inferior fronto-occipital fasciculus)_mean diffusivities	0.0037	0.0053	0.485106
Uncinate fasciculus_mean diffusivities	-0.0029	0.0052	0.577055
Anterior corona radiata_mode of anisotropy	-0.0054	0.0054	0.317311
Anterior limb of internal capsule_mode of anisotropy	-0.0007	0.0049	0.886403
Average across all tracts_mode of anisotropy	-0.0076	0.0051	0.136173
Body of corpus callosum_mode of anisotropy	-0.0035	0.0051	0.49254
Cingulum (cingulate gyrus) _mode of anisotropy	-0.0054	0.0051	0.28968
Cingulum (hippocampus) _mode of anisotropy	-0.003	0.0056	0.592156
Corticospinal tract _mode of anisotropy	0.0054	0.0048	0.260589
External capsule _mode of anisotropy	-0.0094	0.0054	0.081729
Fornix (column and body of fornix)_mode of anisotropy	0.008	0.0051	0.116735
Fornix (cres) / Stria terminalis (can not be resolved with current resolution) _mode of anisotropy	-0.0089	0.0048	0.0637153
Genu of corpus callosum_mode of anisotropy	-0.005	0.0049	0.307535
Inferior fronto-occipital fasciculus_mode of anisotropy	-0.0032	0.0055	0.560689
Posterior corona radiata _mode of anisotropy	-0.0033	0.0045	0.463355
Posterior limb of internal capsule_mode of anisotropy	-0.0039	0.0051	0.444447
Posterior thalamic radiation (include optic radiation) _mode of anisotropy	-0.0028	0.005	0.575479
Retrolenticular part of internal capsule_mode of anisotropy	-0.006	0.0045	0.182422
Splenium of corpus callosum_mode of anisotropy	-0.0024	0.0048	0.617075
Superior corona radiata_mode of anisotropy	0.0014	0.0053	0.791664
Superior fronto-occipital fasciculus (could be a part of anterior internal capsule) _mode of anisotropy	0.0041	0.0047	0.383023
Superior longitudinal fasciculus_mode of anisotropy	0.0023	0.0046	0.617075
Sagittal stratum (include inferior longitidinal fasciculus and inferior fronto-occipital fasciculus)_mode of anisotropy	-0.0058	0.005	0.246049
Uncinate fasciculus_mode of anisotropy	-0.0011	0.005	0.825871
Anterior corona radiata_radial diffusivities	0.0056	0.0054	0.299719
Anterior limb of internal capsule_radial diffusivities	0.0014	0.005	0.779478
Average across all tracts_radial diffusivities	0.0071	0.0053	0.180368
Body of corpus callosum_radial diffusivities	0.0042	0.0054	0.4367
Cingulum (cingulate gyrus) _radial diffusivities	0.0082	0.0052	0.114813
Cingulum (hippocampus) _radial diffusivities	0.0026	0.005	0.603064
Corticospinal tract _radial diffusivities	-9.6084e-05	0.005	0.984668
External capsule _radial diffusivities	0.0068	0.0049	0.165212
Fornix (column and body of fornix)_radial diffusivities	-0.0066	0.0053	0.213028
Fornix (cres) / Stria terminalis (can not be resolved with current resolution) _radial diffusivities	0.0029	0.0053	0.584262
Genu of corpus callosum_radial diffusivities	0.0085	0.0053	0.108764
Inferior fronto-occipital fasciculus_radial diffusivities	0.0048	0.0049	0.327288
Posterior corona radiata _radial diffusivities	0.0036	0.0053	0.496982
Posterior limb of internal capsule_radial diffusivities	-0.0007	0.005	0.88866
Posterior thalamic radiation (include optic radiation) _radial diffusivities	0.0045	0.0053	0.39585
Retrolenticular part of internal capsule_radial diffusivities	-0.0002	0.005	0.968093
Splenium of corpus callosum_radial diffusivities	0.0016	0.0056	0.775097
Superior corona radiata_radial diffusivities	0.0027	0.0052	0.6036
Superior fronto-occipital fasciculus (could be a part of anterior internal capsule) _radial diffusivities	0.001	0.0055	0.855725
Superior longitudinal fasciculus_radial diffusivities	0.0037	0.0049	0.450188
Sagittal stratum (include inferior longitidinal fasciculus and inferior fronto-occipital fasciculus)_radial diffusivities	0.0044	0.0051	0.388278
Uncinate fasciculus_radial diffusivities	-0.0025	0.0054	0.643391
left.caudal.anterior.cingulate	-0.0035	0.0048	0.4659
left.caudal.middle.frontal	0.0015	0.0047	0.749614
left.cuneus	0.0058	0.0048	0.226919
left.entorhinal	-0.005	0.0049	0.307535
left.fusiform	-0.0033	0.0048	0.491768
left.inferior.parietal	0.0017	0.0048	0.723214
left.inferior.temporal	0.001	0.0052	0.847501
left.isthmus.cingulate	0.0046	0.005	0.357573
left.lateral.occipital	-0.0029	0.0049	0.55396
left.lateral.orbitofrontal	-0.0043	0.0055	0.434321
left.lingual	-0.006	0.0052	0.248563
left.medial.orbitofrontal	-0.0015	0.0046	0.744359
left.middle.temporal	-0.0003	0.0053	0.954861
left.parahippocampal	0.0013	0.0051	0.798799
left.paracentral	0.0049	0.0049	0.317311
left.pars.opercularis	-0.0072	0.0047	0.125543
left.pars.orbitalis	0.0014	0.0049	0.775097
left.pars.triangularis	0.0071	0.0049	0.147343
left.pericalcarine	-0.0059	0.0049	0.228558
left.postcentral	0.0067	0.005	0.180245
left.posterior.cingulate	-0.0041	0.0051	0.421442
left.precentral	0.0086	0.005	0.0854324
left.precuneus	-0.0003	0.0058	0.958749
left.rostral.anterior.cingulate	0.0058	0.0047	0.217187
left.rostral.middle.frontal	0.0043	0.0053	0.417181
left.superior.frontal	0.0022	0.0051	0.666198
left.superior.parietal	0.0047	0.0048	0.327498
left.superior.temporal	-0.003	0.0048	0.531971
left.supramarginal	-0.0027	0.0048	0.573775
left.transverse.temporal	-0.0043	0.005	0.389789
left.insula	0.0007	0.0051	0.890829
right.caudal.anterior.cingulate	0.0019	0.0056	0.734395
right.caudal.middle.frontal	-4.8982e-05	0.0052	0.992484
right.cuneus	0.0077	0.005	0.12356
right.entorhinal	-0.0047	0.0047	0.317311
right.fusiform	-0.0084	0.005	0.0929573
right.inferior.parietal	0.0018	0.0048	0.70766
right.inferior.temporal	-0.0037	0.0054	0.493227
right.isthmus.cingulate	-0.0004	0.0054	0.940951
right.lateral.occipital	0.0032	0.005	0.522173
right.lateral.orbitofrontal	-0.006	0.0055	0.275313
right.lingual	0.0015	0.0053	0.777162
right.medial.orbitofrontal	-0.0035	0.0047	0.456465
right.middle.temporal	-0.0071	0.0054	0.188572
right.parahippocampal	-0.0007	0.0048	0.884053
right.paracentral	-0.0053	0.0047	0.259464
right.pars.opercularis	0.0029	0.0043	0.500045
right.pars.orbitalis	0.0046	0.0049	0.347846
right.pars.triangularis	0.0045	0.0051	0.377586
right.pericalcarine	-0.0018	0.0045	0.689157
right.postcentral	-0.002	0.0051	0.694942
right.posterior.cingulate	-0.0008	0.0047	0.864843
right.precentral	0.0028	0.0051	0.582992
right.precuneus	-0.0007	0.0056	0.900524
right.rostral.anterior.cingulate	0.0008	0.0053	0.88002
right.rostral.middle.frontal	0.0048	0.0049	0.327288
right.superior.frontal	0.0051	0.0052	0.326707
right.superior.parietal	9.4726e-06	0.0047	0.998392
right.superior.temporal	-0.0054	0.0049	0.270444
right.supramarginal	-0.0063	0.0049	0.198543
right.transverse.temporal	0.0025	0.0053	0.637142
right.insula	-0.0016	0.0052	0.758316
cerebellar.vermal.lobules.I.V	-0.0122	0.0056	0.0293635
cerebellar.vermal.lobules.VI.VII	-0.0014	0.0046	0.760863
cerebellar.vermal.lobules.VIII.X	-0.0144	0.0048	0.0026998
left.basal.forebrain	-0.0113	0.0056	0.0436061
right.basal.forebrain	-0.0054	0.0054	0.317311
Brain.stem	0.0035	0.0049	0.475051
CSF	0.0012	0.005	0.81033
X3rd.ventricle	-0.0009	0.005	0.857153
optic.chiasm	0.0035	0.0051	0.49254
left.lateral.ventricle	0.0004	0.0052	0.938685
left.inferior.lateral.ventricle	0.0003	0.0052	0.953994
left.cerebellum.exterior	-0.0021	0.0052	0.686326
left.cerebellum.white.matter	-0.0022	0.0052	0.672239
left.thalamus.proper	-0.0025	0.0047	0.594785
left.caudate	-0.0104	0.0055	0.0586365
left.putamen	0.003	0.0047	0.52328
left.pallidum	0.0012	0.0052	0.817494
left.hippocampus	-0.0045	0.0055	0.413253
left.amygdala	-0.0048	0.0053	0.365116
left.accumbens.area	-0.0031	0.0052	0.551072
left.ventral.DC	0.0093	0.0052	0.0737016
left.vessel	-0.0067	0.0048	0.162765
right.lateral.ventricle	0.0033	0.0054	0.541126
right.inferior.lateral.ventricle	0.001	0.0053	0.850344
right.cerebellum.exterior	-0.0058	0.005	0.246049
right.cerebellum.white.matter	-0.0023	0.0053	0.664316
right.thalamus.proper	-0.0057	0.0047	0.225219
right.caudate	-0.0088	0.0055	0.109599
right.putamen	0.0023	0.0045	0.609273
right.pallidum	-0.003	0.0054	0.578515
right.hippocampus	-0.0057	0.0053	0.282164
right.amygdala	-0.0053	0.0051	0.298704
right.accumbens.area	-0.0028	0.0055	0.610689
right.ventral.DC	0.0073	0.0051	0.152323
right.vessel	-0.013	0.0053	0.0141737
gray.matter	-0.0031	0.0052	0.551072
white.matter	-0.0024	0.0055	0.662573
total.brain.volume	-0.0117	0.0054	0.0302603
