# Supplementary material for: PUMAS: fine-tuning polygenic risk scores with GWAS summary statistics
Source: Genome Biol. 2021 Sep 6;22:257. doi: 10.1186/s13059-021-02479-9 (PMC8419981; doi:10.1186/s13059-021-02479-9)
Supplement: Supplementary file 12 — Additional file 12: Table S11. Complete association results between 211 neuroimaging trait PRSs and AD. [file 13059_2021_2479_MOESM12_ESM.xlsx]

## Sheet: Table S11
Table S11: Complete association results between 211 neuroimaging trait PRSs and AD
	Optimized_AD-by-proxy				P<0.01_AD-by-proxy				Optimized_IGAP 2019 AD				P<0.01_IGAP 2019 AD				Optimized_AD-by-proxy+IGAP2019		P<0.01_AD-by-proxy+IGAP2019
Trait	zscore	effect_size	var_g	pvalue	zscore	effect_size	var_g	pvalue	zscore	effect_size	var_g	pvalue	zscore	effect_size	var_g	pvalue	zscore	pvalue	zscore	pvalue
Anterior corona radiata_fractional anisotropy	-0.0755624	-1.33787e-05	30.877	0.939767	-0.0187447	-5.22351e-05	2.08018	0.985045	-0.404355	-0.000724452	38.6493	0.685952	-0.68155	-0.00482819	2.4738	0.495524	-0.234225	0.81481	-0.295661	0.767489
Cingulum (cingulate gyrus) _fractional anisotropy	-0.397791	-3.16653e-05	37.8025	0.690784	0.189593	-2.89899e-05	1.81943	0.849628	-1.04571	-0.00184455	47.1237	0.295694	-2.06659	-0.0176631	2.14907	0.0387728	-0.790438	0.429272	-0.671591	0.501844
Posterior limb of internal capsule_axial diffusivities	0.607423	4.96783e-05	33.5269	0.54357	0.397111	0.000111448	2.42018	0.691286	1.19001	0.00155319	40.793	0.234044	2.06348	0.0128881	2.9854	0.0390668	1.04074	0.297998	1.20579	0.2279
Posterior thalamic radiation (include optic radiation) _axial diffusivities	-0.786056	-8.06943e-05	34.1073	0.431835	0.653976	0.000243867	1.78931	0.513127	-1.1439	-0.00165077	43.3133	0.252664	-1.88398	-0.0130884	2.29854	0.0595677	-1.18493	0.236047	-0.17313	0.862549
Retrolenticular part of internal capsule_axial diffusivities	-1.77616	-0.000165126	36.0985	0.0757069	-0.784003	-0.000290783	2.31625	0.433038	-0.791892	-0.00156363	44.4238	0.428424	-0.239874	-0.00289549	2.82621	0.810428	-1.94469	0.0518123	-0.813571	0.415891
Splenium of corpus callosum_axial diffusivities	0.427955	3.70698e-05	34.2664	0.668684	0.238849	4.57844e-05	2.23291	0.811222	0.571264	0.000887107	44.5496	0.567821	-0.494553	-0.00465315	2.94962	0.620916	0.624059	0.532589	0.0158634	0.987343
Superior corona radiata_axial diffusivities	0.440212	2.83873e-05	31.4787	0.659784	0.860066	0.00035336	2.24312	0.389753	2.08446	0.00361101	39.4021	0.0371185	1.92809	0.0138274	2.62987	0.0538436	1.2537	0.209953	1.57297	0.115725
Superior fronto-occipital fasciculus (could be a part of anterior internal capsule) _axial diffusivities	-0.904453	-9.93879e-05	31.3394	0.365755	-0.661896	-0.000257507	2.13177	0.508038	0.531933	0.000937618	37.8999	0.594772	1.65921	0.0116704	2.55674	0.0970735	-0.60806	0.543148	0.0740368	0.940981
Superior longitudinal fasciculus_axial diffusivities	-0.0876703	-1.27372e-05	36.1531	0.930139	0.356886	0.000137663	2.75415	0.721177	-1.03464	-0.00170488	45.1612	0.300837	-0.111565	-0.000108264	3.45076	0.911168	-0.502876	0.615051	0.28012	0.779385
Sagittal stratum (include inferior longitidinal fasciculus and inferior fronto-occipital fasciculus)_axial diffusivities	-1.62449	-0.000152078	36.4514	0.104272	-0.0993235	1.49571e-05	2.04938	0.920881	-1.36032	-0.00222162	46.26	0.17373	-0.965455	-0.00459266	2.56313	0.334317	-2.03858	0.0414917	-0.485236	0.627509
Uncinate fasciculus_axial diffusivities	2.37622	0.00022187	30.4508	0.0174909	1.75906	0.00064082	1.95884	0.0785676	2.12831	0.00435216	38.493	0.0333114	0.445714	0.0035029	2.32021	0.655804	3.03855	0.0023772	1.7876	0.0738407
Cingulum (hippocampus) _fractional anisotropy	-0.0321669	-6.07289e-06	34.0421	0.974339	-0.794459	-0.000313911	2.08938	0.426928	-0.468309	-0.000600739	42.4074	0.639563	-0.17633	0.00103353	2.56846	0.860034	-0.220758	0.825281	-0.797143	0.425368
Corticospinal tract _fractional anisotropy	0.645329	7.15001e-05	29.8789	0.518714	0.674893	0.000260898	1.80418	0.499744	0.786442	0.00142629	35.8888	0.431608	0.721743	0.00680233	2.2421	0.470452	0.910393	0.362615	0.910933	0.362331
External capsule _fractional anisotropy	-0.480503	-3.78961e-05	33.4398	0.63087	-0.684415	-0.000299343	2.04411	0.493713	0.430591	0.000399216	42.7044	0.666766	0.5858	0.00145119	2.55248	0.55801	-0.262554	0.792894	-0.385223	0.700072
Fornix (column and body of fornix)_fractional anisotropy	-0.746877	-8.3328e-05	27.253	0.455138	-0.712364	-0.000330607	1.57213	0.476239	-1.69834	-0.00254772	32.7163	0.0894431	-2.60045	-0.0222255	1.84833	0.00931014	-1.37577	0.168893	-1.71297	0.0867184
Anterior corona radiata_mean diffusivities	-0.55563	-7.23072e-05	31.3741	0.578464	-1.42873	-0.000465909	2.19767	0.153081	0.260521	0.000657065	38.9309	0.794462	-0.641081	-0.0048546	2.62814	0.52147	-0.400628	0.688694	-1.56597	0.117356
Anterior limb of internal capsule_mean diffusivities	0.191873	-4.34078e-06	29.9808	0.847842	0.264734	0.000126318	1.7687	0.791214	0.287542	0.00105704	38.9771	0.773698	0.667747	0.00799982	2.2255	0.504295	0.292636	0.769801	0.514526	0.606884
Average across all tracts_mean diffusivities	-0.930714	-9.97743e-05	33.9588	0.352002	-0.50334	-0.000178365	2.73287	0.614725	-0.403497	-0.000837565	42.1955	0.686583	-0.397191	-0.00391606	3.55761	0.691227	-1.01434	0.310419	-0.621716	0.534129
Body of corpus callosum_mean diffusivities	0.333659	1.59735e-05	30.8578	0.738637	0.367668	0.00011822	1.77845	0.713121	0.184218	9.86502e-06	39.5955	0.853842	1.5663	0.010313	2.25751	0.117278	0.37981	0.704086	0.975714	0.329206
Cingulum (cingulate gyrus) _mean diffusivities	-1.67611	-0.000178854	32.4903	0.0937164	-1.141	-0.00042991	2.05677	0.253869	-0.321451	-0.000473973	42.2986	0.747869	-0.676872	-0.00383785	2.5852	0.498487	-1.66111	0.0966915	-1.318	0.187505
Cingulum (hippocampus) _mean diffusivities	-2.41375	-0.000219842	39.0137	0.0157892	-0.344108	-0.00013456	1.99127	0.730765	-0.428637	-0.00058774	48.8524	0.668188	-1.32812	-0.0109173	2.51316	0.184138	-2.37814	0.0174004	-0.856866	0.391519
Corticospinal tract _mean diffusivities	-0.51598	-6.18089e-05	42.3817	0.605868	-1.18119	-0.000374678	2.98187	0.237529	0.282272	0.000643884	52.4658	0.777735	-0.515817	-0.00273531	3.41035	0.605983	-0.355551	0.722176	-1.28885	0.197452
External capsule _mean diffusivities	-1.19114	-0.000133111	27.7953	0.233599	-0.548165	-0.000201256	2.2283	0.583579	-0.929648	-0.00155625	35.3622	0.352554	-0.512108	-0.00285205	2.87527	0.608576	-1.46707	0.142358	-0.709593	0.477957
Fornix (column and body of fornix)_mean diffusivities	0.530131	5.32489e-05	31.3471	0.596021	0.0816808	7.88513e-05	1.98266	0.934901	1.87846	0.00276278	39.2576	0.060318	2.12445	0.0156795	2.3634	0.0336322	1.25157	0.210727	0.942823	0.345772
Fornix (cres) / Stria terminalis (can not be resolved with current resolution) _fractional anisotropy	-2.1665	-0.000183397	34.7759	0.0302731	-0.852969	-0.000159769	2.39014	0.393677	-1.90003	-0.00284814	42.6761	0.0574295	-1.80556	-0.0128145	2.76619	0.0709878	-2.75384	0.00589002	-1.51642	0.129414
Fornix (cres) / Stria terminalis (can not be resolved with current resolution) _mean diffusivities	-1.51658	-0.000136912	35.987	0.129373	-1.54019	-0.000651231	2.39803	0.123513	-1.77477	-0.0031608	42.6986	0.0759366	0.684607	0.00655153	2.82888	0.493592	-2.10949	0.0349026	-1.12588	0.260216
Genu of corpus callosum_mean diffusivities	-1.74969	-0.000182728	31.4936	0.080172	-1.31199	-0.000524819	1.82862	0.189523	0.0422351	-0.00012183	39.4021	0.966311	-0.0532989	-0.00137971	2.31768	0.957494	-1.57962	0.114194	-1.2192	0.22277
Inferior fronto-occipital fasciculus_mean diffusivities	-1.20705	-0.000108885	34.0841	0.227411	-0.843833	-0.000195233	1.94554	0.398763	-1.10071	-0.00181259	42.9852	0.271025	-1.34166	-0.00924017	2.24679	0.179708	-1.5515	0.120782	-1.31848	0.187343
Posterior corona radiata _mean diffusivities	0.850427	5.72066e-05	32.2277	0.395088	-1.1064	-0.000338811	2.76135	0.268555	-0.0856415	0.000188195	40.8656	0.931751	-0.217843	-0.000785069	3.44129	0.827551	0.741154	0.4586	-1.0988	0.271853
Genu of corpus callosum_fractional anisotropy	0.29004	3.18408e-05	34.0294	0.771786	0.195727	5.28477e-05	2.03082	0.844824	0.407295	0.00105687	41.5607	0.683791	0.331594	0.00281984	2.46373	0.740196	0.431174	0.666342	0.314157	0.753402
Posterior limb of internal capsule_mean diffusivities	-1.09891	-0.000117187	28.7184	0.271806	1.15868	0.000570825	1.72563	0.246587	-0.506065	-0.00122357	36.8136	0.612811	0.0931073	0.00138769	2.1658	0.925818	-1.20977	0.226366	1.09554	0.273279
Posterior thalamic radiation (include optic radiation) _mean diffusivities	0.851774	7.28672e-05	34.5752	0.394339	-0.835308	-0.000160067	2.43807	0.403545	0.0239807	0.00068407	43.7521	0.980868	0.310187	0.00307391	3.06699	0.756419	0.787187	0.431172	-0.635582	0.525049
Retrolenticular part of internal capsule_mean diffusivities	-1.2427	-0.000121906	35.2818	0.21398	-1.81668	-0.000644438	2.43597	0.0692656	-0.333361	-0.000528967	44.1421	0.738862	0.127223	0.00134751	3.09672	0.898764	-1.27041	0.203938	-1.60603	0.108267
Splenium of corpus callosum_mean diffusivities	-0.306555	-3.39581e-05	29.804	0.759182	0.477091	0.000243292	2.31978	0.633297	-0.017884	0.000106133	37.9909	0.985731	0.051422	0.00318583	2.94939	0.958989	-0.287092	0.774042	0.456441	0.648073
Superior corona radiata_mean diffusivities	0.89826	7.64818e-05	31.1963	0.369047	-0.0333002	1.03434e-05	2.0542	0.973435	1.19882	0.00226013	39.5398	0.230599	0.25467	0.000610013	2.58499	0.798978	1.30977	0.190272	0.073693	0.941255
Superior fronto-occipital fasciculus (could be a part of anterior internal capsule) _mean diffusivities	0.895307	7.11792e-05	29.036	0.370623	0.807435	0.000314542	2.10331	0.419416	-0.186325	0.000134889	36.7976	0.85219	0.960039	0.00598382	2.61735	0.337035	0.740965	0.458715	1.12929	0.258775
Superior longitudinal fasciculus_mean diffusivities	0.138205	-3.50939e-07	33.0595	0.890079	-0.289748	-0.000131473	2.43821	0.772009	-0.623713	-0.00082896	41.4779	0.532816	0.0108493	-0.000443614	2.89735	0.991344	-0.12878	0.897532	-0.260009	0.794857
Sagittal stratum (include inferior longitidinal fasciculus and inferior fronto-occipital fasciculus)_mean diffusivities	-0.502343	-4.94483e-05	36.9769	0.615426	-0.989955	-0.000288985	2.31358	0.322196	-0.545316	-0.000529258	46.3497	0.585536	-0.917015	-0.00516258	2.81194	0.359135	-0.681346	0.495653	-1.27829	0.201148
Uncinate fasciculus_mean diffusivities	1.45381	0.000128842	29.0443	0.146	1.44799	0.00056296	1.97447	0.14762	0.462561	0.00199175	36.6428	0.643679	1.2918	0.012555	2.46845	0.196428	1.51589	0.129547	1.84949	0.0643865
Anterior corona radiata_mode of anisotropy	-0.95084	-9.6849e-05	36.008	0.341686	-0.895801	-0.000415064	2.06473	0.370359	-0.91832	-0.00157703	45.5252	0.358451	-0.311084	0.000842473	2.38602	0.755737	-1.24312	0.213823	-0.944709	0.344808
Anterior limb of internal capsule_mode of anisotropy	0.725623	5.94909e-05	33.2466	0.46807	2.8083	0.00104722	1.97684	0.00498037	1.92531	0.00336506	40.5823	0.054191	1.51741	0.00752508	2.38421	0.129163	1.44913	0.1473	3.18322	0.00145649
Average across all tracts_mode of anisotropy	-2.29933	-0.000239118	33.0795	0.0214861	-0.508007	-0.000216927	2.43538	0.611449	-1.32314	-0.00215712	42.8802	0.185788	-1.64365	-0.00957532	3.06196	0.100249	-2.6393	0.00830781	-1.13541	0.256204
Body of corpus callosum_mode of anisotropy	-0.744847	-7.71139e-05	33.493	0.456364	-0.662134	-0.000296041	2.02568	0.507886	-0.816982	-0.000987288	41.6303	0.413938	-1.6856	-0.0103639	2.45466	0.0918738	-1.0137	0.310725	-1.29322	0.195935
Cingulum (cingulate gyrus) _mode of anisotropy	-1.6031	-0.000148098	36.8932	0.108913	-1.61232	-0.000623742	2.34542	0.106893	-2.33149	-0.00343766	45.872	0.0197274	-1.4968	-0.0103558	2.92267	0.134445	-2.41599	0.0156926	-2.08326	0.0372276
Cingulum (hippocampus) _mode of anisotropy	-1.60739	-0.000186647	28.1526	0.107969	-0.744256	-0.000300993	2.21376	0.456721	0.0826624	0.000758499	36.6629	0.93412	0.141635	0.00193515	2.73754	0.887368	-1.43322	0.151794	-0.621371	0.534356
Inferior fronto-occipital fasciculus_fractional anisotropy	-0.0721298	6.66954e-06	41.4897	0.942499	1.30658	0.000470354	4.46372	0.191356	-0.431909	-0.0010298	52.2818	0.665807	0.245905	0.00120185	5.33322	0.805756	-0.242354	0.808506	1.29297	0.19602
Corticospinal tract _mode of anisotropy	0.144044	-3.6698e-06	37.0501	0.885466	1.13702	0.000364034	2.21726	0.255529	1.33739	0.0021766	45.52	0.181096	-0.0765412	-0.00221639	2.7407	0.938989	0.678062	0.497733	1.00644	0.314205
External capsule _mode of anisotropy	-2.07666	-0.0001989	32.1182	0.0378327	-1.58972	-0.000604011	2.13305	0.111897	-0.312668	-0.000671876	40.9407	0.754533	-1.80665	-0.0158595	2.44722	0.0708166	-2.02309	0.043064	-2.18928	0.0285768
Fornix (column and body of fornix)_mode of anisotropy	1.1247	0.000107403	34.3745	0.260716	0.855793	0.000313391	2.07506	0.392112	-0.0734363	0.000649886	44.2508	0.941459	0.0194878	0.00168282	2.45747	0.984452	0.996463	0.319025	0.789018	0.430101
Fornix (cres) / Stria terminalis (can not be resolved with current resolution) _mode of anisotropy	-3.38116	-0.000323762	32.5473	0.000721818	-1.85306	-0.00071059	1.8854	0.0638743	-2.98774	-0.00482495	42.4533	0.0028105	-0.767228	-0.00341058	2.31599	0.442946	-4.30697	1.65505e-05	-2.00479	0.0449853
Genu of corpus callosum_mode of anisotropy	-0.620799	-6.59829e-05	31.9474	0.534732	-0.511906	-9.27452e-05	2.24389	0.608717	-1.09565	-0.00148918	41.9442	0.273232	-0.839589	-0.00359766	2.76335	0.401139	-1.01438	0.310401	-0.810344	0.417743
Inferior fronto-occipital fasciculus_mode of anisotropy	-1.00826	-8.24681e-05	38.4384	0.313329	0.00403972	9.25857e-05	2.7645	0.996777	0.171015	-0.000157442	47.366	0.864212	-0.263728	-0.000836506	3.19407	0.79199	-0.850312	0.395152	-0.1041	0.91709
Posterior corona radiata _mode of anisotropy	-0.980346	-8.40219e-05	36.0426	0.326915	0.533012	0.00012654	2.02992	0.594026	0.786256	0.000989175	47.5422	0.431717	0.826962	0.00591637	2.62193	0.408258	-0.573382	0.566386	0.824446	0.409686
Posterior limb of internal capsule_mode of anisotropy	1.68274	0.000147559	36.7795	0.0924249	-0.0951591	7.45361e-06	2.57592	0.924188	2.39403	0.00359016	46.3247	0.0166646	1.81635	0.011368	3.34238	0.0693167	2.51423	0.0119292	0.655503	0.512144
Posterior thalamic radiation (include optic radiation) _mode of anisotropy	-1.49854	-0.000171697	32.3065	0.133993	0.388419	0.000124774	1.97242	0.697706	-1.35249	-0.00203479	40.7805	0.17622	1.53401	0.0156718	2.34302	0.125026	-1.92044	0.0548029	0.981456	0.326368
Posterior corona radiata _fractional anisotropy	-0.739718	-5.7186e-05	38.5271	0.459471	0.291175	0.000110576	1.93842	0.770917	0.565603	0.000250778	48.8193	0.571664	-1.16978	-0.0101788	2.39815	0.242091	-0.443951	0.657078	-0.212348	0.831836
Retrolenticular part of internal capsule_mode of anisotropy	-1.17553	-0.000104938	37.6738	0.239783	-0.252495	-0.000139447	2.32033	0.800659	-0.306692	-0.000586697	45.8157	0.759078	-0.156058	-0.00127279	2.83265	0.875987	-1.19821	0.230834	-0.294225	0.768586
Splenium of corpus callosum_mode of anisotropy	0.429516	2.50444e-05	32.5565	0.667548	0.550752	0.000198485	1.74511	0.581804	0.245262	9.15353e-05	42.1196	0.806254	-0.855582	-0.00271002	2.08513	0.392229	0.492244	0.622547	0.152973	0.87842
Superior corona radiata_mode of anisotropy	1.1095	0.000115778	31.7153	0.267214	0.310869	0.000130237	2.21305	0.7559	2.00372	0.00312138	40.1417	0.0451001	1.22962	0.0104768	2.73309	0.21884	1.83154	0.0670207	0.786272	0.431708
Superior fronto-occipital fasciculus (could be a part of anterior internal capsule) _mode of anisotropy	-0.755228	-6.60292e-05	37.8799	0.450112	-0.347943	-0.000175492	2.52528	0.727883	-0.758673	-0.00130744	47.4753	0.448048	-0.0207019	-0.00338291	3.04066	0.983483	-0.999345	0.317628	-0.326017	0.744412
Superior longitudinal fasciculus_mode of anisotropy	-1.67028	-0.000136734	33.2453	0.0948631	1.06889	0.000444914	2.06629	0.285119	-1.6249	-0.00296154	42.8305	0.104184	-1.24586	-0.00970642	2.62328	0.212816	-2.18852	0.028632	0.466352	0.640964
Sagittal stratum (include inferior longitidinal fasciculus and inferior fronto-occipital fasciculus)_mode of anisotropy	-2.24505	-0.000238954	31.6055	0.0247652	-0.534515	-0.000337981	1.8162	0.592985	-1.18659	-0.0022353	40.6387	0.235389	-0.39013	-0.00187077	2.30811	0.696441	-2.53394	0.0112787	-0.647282	0.51745
Uncinate fasciculus_mode of anisotropy	0.556367	6.55938e-05	14.4111	0.57796	-0.141909	-9.4575e-05	1.80285	0.887152	1.09433	0.00173493	17.6556	0.273811	1.15061	0.00596836	2.1918	0.249891	0.955035	0.33956	0.340746	0.733294
Anterior corona radiata_radial diffusivities	-0.0723654	-1.88831e-05	29.0693	0.942311	-1.17416	-0.000374938	2.19496	0.24033	0.643339	0.00126356	36.2459	0.520004	-0.52077	-0.00440048	2.60777	0.602527	0.19689	0.843913	-1.28446	0.198981
Anterior limb of internal capsule_radial diffusivities	-0.0681677	-1.90132e-05	33.6643	0.945652	-0.491299	-0.000144083	2.14122	0.623215	-0.644084	-0.000606581	44.1052	0.519521	-0.92372	-0.00589317	2.63754	0.355632	-0.325455	0.744837	-0.825921	0.408849
Average across all tracts_radial diffusivities	-0.545623	-6.13492e-05	32.9623	0.585325	0.773349	0.000238281	2.26919	0.439316	-0.313011	-0.000636702	40.9169	0.754273	-1.07277	-0.00946842	2.81781	0.283372	-0.625901	0.53138	0.267361	0.789191
Body of corpus callosum_radial diffusivities	0.133947	5.97668e-07	33.056	0.893445	-1.13213	-0.000449821	2.02734	0.257579	-0.450045	-0.00108202	41.7675	0.652678	2.62934	0.0192106	2.37622	0.00855499	-0.0616868	0.950812	0.0413674	0.967003
Cingulum (cingulate gyrus) _radial diffusivities	-0.117667	-2.15065e-05	36.3529	0.906332	-1.2053	-0.000503725	2.01686	0.228089	0.67734	0.00117489	45.7347	0.498191	1.47398	0.00921123	2.44815	0.140486	0.169442	0.865449	-0.497609	0.618759
Posterior limb of internal capsule_fractional anisotropy	1.29521	0.000113579	37.5342	0.195248	-0.671705	-0.000217001	2.43568	0.501772	1.72463	0.00246232	46.3735	0.0845942	2.26705	0.0139343	3.03036	0.0233871	1.88696	0.0591657	0.313513	0.753891
Cingulum (hippocampus) _radial diffusivities	-1.12607	-0.00010404	35.743	0.260137	-0.0823075	1.91309e-05	1.86572	0.934402	0.0516688	2.69904e-05	44.2479	0.958793	-0.403182	-0.00287571	2.28648	0.686814	-1.00661	0.314124	-0.239902	0.810406
Corticospinal tract _radial diffusivities	-1.08219	-0.00010709	40.6543	0.279167	-1.5989	-0.000494259	2.65909	0.109842	-0.186135	-6.50185e-05	50.6744	0.852339	1.0332	0.00655429	3.04226	0.301512	-1.06376	0.287439	-1.03699	0.299739
Anterior limb of internal capsule_fractional anisotropy	0.107532	9.96419e-06	35.2164	0.914367	0.741032	0.000231052	2.25238	0.458674	0.528078	0.000854327	45.195	0.597445	1.18322	0.00963385	2.81921	0.236722	0.313969	0.753545	1.1599	0.246088
External capsule _radial diffusivities	-0.657571	-7.39939e-05	29.272	0.510814	-0.290288	-7.65671e-05	2.01567	0.771596	-0.986453	-0.00150649	37.8898	0.323911	-0.438106	-0.00174846	2.61934	0.661309	-1.00331	0.31571	-0.443993	0.657048
Fornix (column and body of fornix)_radial diffusivities	0.594719	6.20442e-05	30.9123	0.552031	-0.413521	-0.000121209	1.91607	0.679225	1.88696	0.0027838	38.8165	0.0591656	2.07159	0.0157942	2.28579	0.0383034	1.31399	0.188849	0.469264	0.638881
Fornix (cres) / Stria terminalis (can not be resolved with current resolution) _radial diffusivities	0.127428	1.0121e-06	38.1146	0.898602	-1.00518	-0.000501549	2.97517	0.314808	0.459959	0.000462339	45.2341	0.645546	-0.0789105	0.000202515	3.40584	0.937104	0.304286	0.76091	-0.949649	0.34229
Genu of corpus callosum_radial diffusivities	-0.966484	-0.000104478	30.5655	0.333802	-0.681591	-0.000314026	1.82978	0.495498	0.0178539	-0.000374438	38.0176	0.985755	0.190614	0.00294311	2.29026	0.848828	-0.874781	0.381693	-0.54416	0.586331
Inferior fronto-occipital fasciculus_radial diffusivities	-0.342866	-4.06803e-05	36.3535	0.731699	-1.40163	-0.000583648	3.26065	0.161026	-0.21799	3.42791e-05	46.9281	0.827437	-0.69045	-0.00413296	3.91546	0.489911	-0.402016	0.687673	-1.56141	0.118427
Posterior corona radiata _radial diffusivities	1.30716	0.000104499	33.2631	0.19116	-1.03437	-0.000377544	2.26023	0.300964	-0.338835	-4.23092e-05	42.3414	0.734734	0.44366	0.00382742	2.78717	0.657288	1.05451	0.291648	-0.762707	0.445638
Posterior limb of internal capsule_radial diffusivities	-1.45829	-0.000133591	35.7562	0.144761	0.617124	0.000245678	2.15671	0.537153	-1.68286	-0.00271213	45.3077	0.0924019	-0.905089	-0.00348751	2.69132	0.365418	-2.01872	0.0435159	0.193314	0.846713
Posterior thalamic radiation (include optic radiation) _fractional anisotropy	-1.4666	-0.000134979	36.5169	0.142484	-0.327553	-4.7605e-05	2.83461	0.743249	-0.960715	-0.00250568	46.7284	0.336695	0.1909	0.000175778	3.33488	0.848604	-1.73117	0.0834219	-0.220925	0.825151
Posterior thalamic radiation (include optic radiation) _radial diffusivities	0.931098	8.12507e-05	35.3724	0.351803	-0.739548	-0.000182006	2.1634	0.459575	0.543273	0.00162021	44.9144	0.586942	0.169203	0.00339748	2.65966	0.865637	1.07182	0.283801	-0.605806	0.544643
Retrolenticular part of internal capsule_radial diffusivities	-0.451961	-4.52695e-05	35.4942	0.651297	-0.198077	-2.90427e-05	2.33078	0.842985	-0.240529	-0.000224158	44.5741	0.80992	-0.894327	-0.00456774	2.9409	0.371147	-0.510795	0.609495	-0.546295	0.584863
Splenium of corpus callosum_radial diffusivities	-0.951841	-8.75158e-05	38.7976	0.341178	0.723345	0.000259873	2.70535	0.469468	-0.149033	8.32185e-05	48.2173	0.881527	0.189438	0.00367467	3.28582	0.84975	-0.929624	0.352566	0.737597	0.460759
Superior corona radiata_radial diffusivities	0.6803	5.68568e-05	34.0799	0.496315	-0.537	-0.000175718	2.17315	0.591267	0.0400012	0.000402341	42.633	0.968092	0.143362	0.00183469	2.66796	0.886004	0.637235	0.523972	-0.431509	0.666098
Superior fronto-occipital fasciculus (could be a part of anterior internal capsule) _radial diffusivities	1.09721	8.29505e-05	35.4986	0.272549	0.427709	0.000115689	2.0235	0.668863	-0.168525	8.38818e-05	45.5704	0.86617	0.488153	0.00362508	2.41485	0.625442	0.932511	0.351072	0.589866	0.555281
Superior longitudinal fasciculus_radial diffusivities	0.176852	2.2702e-06	33.8669	0.859625	0.422981	9.04069e-05	2.37263	0.672309	-0.146044	9.29705e-05	42.9359	0.883886	0.326807	0.0020425	2.73031	0.743814	0.101717	0.918981	0.519608	0.603337
Sagittal stratum (include inferior longitidinal fasciculus and inferior fronto-occipital fasciculus)_radial diffusivities	0.0591088	2.80393e-06	35.3732	0.952865	-0.126129	-3.96859e-05	2.12015	0.89963	-0.281461	6.10741e-06	44.0908	0.778357	-0.900497	-0.00606275	2.61843	0.367856	-0.0610878	0.951289	-0.483151	0.628988
Uncinate fasciculus_radial diffusivities	1.32553	0.000119598	31.1062	0.184994	2.12709	0.000834647	1.85196	0.0334125	0.329275	0.00177295	39.8248	0.741948	0.177429	0.00719731	2.31728	0.859172	1.34435	0.178836	2.01384	0.0440262
Retrolenticular part of internal capsule_fractional anisotropy	-0.401987	-3.50556e-05	36.9674	0.687693	-1.04886	-0.000352113	2.26183	0.294245	-0.208707	-0.000765904	46.7864	0.834677	0.204076	0.00180506	2.97249	0.838294	-0.45218	0.651139	-0.873849	0.382201
Splenium of corpus callosum_fractional anisotropy	1.25316	0.00011381	38.3446	0.210146	-1.28334	-0.000372978	2.398	0.199374	-0.0719093	-0.000562284	48.4204	0.942674	-0.767232	-0.00760279	2.96572	0.442944	1.11433	0.265137	-1.48483	0.137589
Superior corona radiata_fractional anisotropy	0.36602	2.88271e-05	35.3686	0.71435	-0.706725	-0.000270061	2.25925	0.479737	1.12888	0.00155862	43.9548	0.258946	0.395087	0.000561288	2.71762	0.692778	0.795435	0.42636	-0.48353	0.628719
Superior fronto-occipital fasciculus (could be a part of anterior internal capsule) _fractional anisotropy	-0.471747	-4.13376e-05	30.6429	0.637107	-0.949395	-0.000357139	2.3095	0.34242	0.408815	0.000560336	38.4077	0.682675	-1.55257	-0.0101448	2.83465	0.120525	-0.263463	0.792194	-1.50103	0.133349
Superior longitudinal fasciculus_fractional anisotropy	-0.244698	-1.17727e-05	36.1999	0.806691	-0.841702	-0.000280064	2.42941	0.399955	-0.733274	-0.00172504	45.3041	0.463392	0.938738	0.00591238	3.05442	0.347865	-0.52302	0.60096	-0.384526	0.700588
Sagittal stratum (include inferior longitidinal fasciculus and inferior fronto-occipital fasciculus)_fractional anisotropy	-0.78965	-7.18272e-05	34.5318	0.429732	-0.82172	-0.000312315	2.25511	0.411236	-0.469999	-0.00158796	43.1731	0.638356	0.149413	0.00069168	2.89946	0.881228	-0.912778	0.361359	-0.688891	0.490892
Uncinate fasciculus_fractional anisotropy	-0.480521	-3.75143e-05	35.0775	0.630857	-0.889613	-0.000251437	1.97407	0.373674	-0.00960229	-0.00118843	44.0902	0.992339	1.19195	0.00395337	2.59189	0.233281	-0.44248	0.658142	-0.324764	0.74536
Anterior corona radiata_axial diffusivities	-1.12924	-0.000127512	34.0419	0.258797	0.285802	0.000103241	2.30046	0.77503	0.0515181	0.000394614	42.009	0.958913	-0.548331	-0.00268713	2.66893	0.583465	-1.00956	0.312705	0.0367364	0.970695
Anterior limb of internal capsule_axial diffusivities	0.215011	-2.66974e-06	27.1742	0.829759	-0.110389	-7.71453e-05	1.70019	0.912101	0.781625	0.00195107	34.372	0.434435	2.32858	0.0202226	2.1041	0.0198813	0.515687	0.606073	0.850954	0.394795
Average across all tracts_fractional anisotropy	-0.111212	-1.13101e-05	30.8949	0.911448	-0.949457	-0.000323754	2.28985	0.342388	0.0723001	0.000125545	38.1703	0.942363	-0.550985	-0.0029104	2.89179	0.581644	-0.0719501	0.942642	-1.09173	0.274953
Average across all tracts_axial diffusivities	-1.87783	-0.000191091	34.6275	0.0604038	-1.41048	-0.000543563	2.55343	0.158399	-0.742996	-0.00137035	44.1903	0.457484	-0.698685	-0.00493143	3.42291	0.484749	-2.0175	0.0436431	-1.57285	0.115753
Body of corpus callosum_axial diffusivities	0.438263	2.58983e-05	31.6399	0.661196	1.50365	0.000482464	2.0991	0.132672	1.20324	0.0019728	41.4421	0.228882	0.0235231	-0.00218402	2.59538	0.981233	0.89176	0.372522	1.38194	0.166989
Cingulum (cingulate gyrus) _axial diffusivities	-2.16545	-0.000220716	32.7807	0.0303532	-1.12413	-0.000468472	2.00492	0.260957	-1.46504	-0.00258986	42.3529	0.14291	-1.41375	-0.0101858	2.43175	0.157436	-2.5751	0.010021	-1.60376	0.108767
Cingulum (hippocampus) _axial diffusivities	-2.80151	-0.000254007	39.6651	0.00508643	-2.11799	-0.000785734	2.32429	0.0341755	-0.62964	-0.000819581	51.1058	0.52893	-0.0971153	-0.000814857	2.80867	0.922635	-2.81418	0.00489018	-1.97271	0.0485282
Body of corpus callosum_fractional anisotropy	0.198178	2.50546e-05	36.164	0.842906	0.110192	4.18369e-05	2.14024	0.912257	0.883822	0.00157226	45.2078	0.376793	-1.4966	-0.00696069	2.50703	0.134498	0.542093	0.587755	-0.511099	0.609282
Corticospinal tract _axial diffusivities	0.372433	1.95216e-05	35.5445	0.709571	-0.520961	-0.000201822	2.50988	0.602394	0.606932	0.00112312	43.4115	0.543896	0.995617	0.00633048	2.97491	0.319436	0.587963	0.556557	-0.0685494	0.945348
External capsule _axial diffusivities	-1.47776	-0.000147727	34.6324	0.139472	0.377079	0.000120847	2.3377	0.706115	0.105717	0.00023848	42.8407	0.915807	0.419428	0.00304242	2.99323	0.674903	-1.3055	0.191724	0.51557	0.606155
Fornix (column and body of fornix)_axial diffusivities	0.981511	0.000100355	29.7872	0.326341	1.38242	0.000553847	1.98926	0.166841	1.63285	0.00242726	37.2153	0.1025	1.94946	0.0159124	2.358	0.0512409	1.56315	0.118018	2.05845	0.0395474
Fornix (cres) / Stria terminalis (can not be resolved with current resolution) _axial diffusivities	-3.11865	-0.000278198	33.8875	0.00181679	-2.65093	-0.000974722	2.02172	0.00802702	-3.304	-0.00563593	42.2662	0.000953173	-0.851763	-0.00094175	2.41266	0.394346	-4.19665	2.7089e-05	-2.76754	0.00564819
Genu of corpus callosum_axial diffusivities	-2.48639	-0.000256562	31.358	0.0129048	0.778851	0.000286191	2.08955	0.436067	0.141564	0.000243231	40.5436	0.887425	0.877773	0.00561441	2.5671	0.380067	-2.21138	0.0270093	1.06958	0.284808
Inferior fronto-occipital fasciculus_axial diffusivities	-1.51464	-0.000121156	35.8683	0.129863	-1.85686	-0.000747543	2.18014	0.0633304	-1.27741	-0.00257666	43.3174	0.201456	0.22609	0.00286578	2.42209	0.821132	-1.90445	0.0568518	-1.60229	0.109091
Posterior corona radiata _axial diffusivities	-0.0297861	-2.56944e-05	32.8174	0.976238	0.577478	0.000143261	2.25646	0.563617	0.747867	0.00105056	42.424	0.454541	1.92458	0.0129817	2.6714	0.0542819	0.278472	0.78065	1.31363	0.188971
left.caudal.anterior.cingulate	0.569751	6.1512e-05	20.3616	0.568846	1.71524	0.00086639	1.34377	0.0863006	-1.59401	-0.00360555	24.9601	0.110934	0.535859	0.00329717	1.55862	0.592056	-0.131487	0.89539	1.78445	0.07435
left.lateral.orbitofrontal	0.545084	0.000105906	14.2112	0.585696	0.992232	0.00071713	0.720909	0.321084	1.00985	0.00307391	17.8495	0.312568	0.719984	0.00896599	0.912184	0.471535	0.910211	0.362711	1.19984	0.230202
white.matter	0.481471	0.000118408	4.6712	0.630182	0.334965	0.000228279	0.287346	0.737651	-0.723045	-0.00172076	5.7629	0.469652	-1.4181	-0.0187472	0.3408	0.156162	0.14391	0.885571	-0.273873	0.784182
total.brain.volume	-2.11607	-0.000270195	21.17	0.034339	-0.037362	-3.04933e-05	1.86349	0.970196	-0.265273	0.000803458	26.8108	0.790799	0.779733	0.00994808	2.4521	0.435548	-2.03968	0.0413819	0.284582	0.775964
left.lingual	-0.311954	-4.1246e-05	13.5181	0.755076	-0.0945313	-0.000170284	0.818284	0.924687	-1.07244	-0.00368816	17.1973	0.283522	0.0944356	0.000631683	0.978132	0.924763	-0.723021	0.469667	-0.0476793	0.961972
left.medial.orbitofrontal	-0.0482325	2.17117e-05	14.4931	0.961531	-1.06148	-0.000532876	0.935913	0.28847	1.45207	0.00387709	18.2793	0.146483	-0.978928	-0.00853576	1.17323	0.327616	0.549448	0.582698	-1.36887	0.171039
left.middle.temporal	-0.594502	-5.51343e-05	13.1203	0.552177	0.211663	0.000341156	1.01361	0.83237	-0.0299807	0.000265019	17.4776	0.976082	-1.21476	-0.012267	1.23878	0.224457	-0.554835	0.579007	-0.303302	0.76166
left.parahippocampal	-0.966179	-8.88079e-05	26.5555	0.333955	-0.598148	-0.000195418	1.64644	0.549741	-0.77473	-0.00242766	33.4876	0.438499	0.217056	-5.13144e-05	1.92556	0.828165	-1.19843	0.230748	-0.457197	0.647529
left.paracentral	1.13502	0.000144087	19.3222	0.256368	0.365873	0.000234548	1.07919	0.71446	-0.0144448	-6.03528e-05	24.7995	0.988475	1.212	0.0109912	1.31616	0.225514	1.02999	0.303016	0.829269	0.406952
left.pars.opercularis	0.46428	6.96402e-05	23.8609	0.642447	0.586947	0.000280446	1.15147	0.557239	0.860642	0.0020152	30.5694	0.389435	1.21507	0.012242	1.39667	0.22434	0.775481	0.438055	1.03229	0.301936
left.pars.orbitalis	-0.908005	-9.65979e-05	26.3368	0.363876	-1.18402	-0.000567407	1.36266	0.236406	0.261302	0.00117559	33.0918	0.79386	0.0335528	0.00369897	1.68332	0.973234	-0.72191	0.47035	-1.0669	0.286017
left.pars.triangularis	-0.817673	-8.37551e-05	21.1572	0.413544	-1.60253	-0.000726274	1.25343	0.109039	0.745738	0.00145022	26.3902	0.455826	2.38692	0.0248695	1.52959	0.01699	-0.441476	0.658869	-0.487027	0.626239
left.pericalcarine	0.0173439	1.61478e-06	30.2855	0.986162	1.98848	0.000647906	1.93301	0.0467584	-0.850269	-0.0020052	39.0156	0.395176	0.428116	0.000422147	2.38139	0.668566	-0.33168	0.740131	1.98979	0.0466136
left.caudal.middle.frontal	2.72369	0.00033111	20.1927	0.00645566	2.20743	0.00124848	0.952918	0.0272843	0.337385	0.000778646	24.4329	0.735827	-0.207196	-0.00544207	1.17301	0.835857	2.62371	0.00869769	1.92996	0.0536116
left.postcentral	1.81309	0.000263458	15.4931	0.0698176	-0.513823	-0.000312446	0.904609	0.607376	0.0436445	-0.000221775	19.8582	0.965188	0.957054	0.0105015	1.17227	0.33854	1.67259	0.0944088	-0.0777958	0.93799
left.posterior.cingulate	-0.58034	-6.87452e-05	16.3371	0.561685	-0.0513567	-3.18394e-05	1.0812	0.959041	-0.856768	-0.00268892	20.9025	0.391573	-1.6842	-0.0185124	1.34952	0.0921434	-0.879823	0.378955	-0.735212	0.46221
left.precentral	0.329624	6.02763e-05	14.4934	0.741684	-0.10754	-6.89324e-05	0.90481	0.914361	1.15616	0.00365393	18.633	0.247615	1.30458	0.0150518	1.11846	0.192036	0.773366	0.439306	0.435041	0.663533
left.precuneus	-1.28739	-0.000178276	13.896	0.19796	-0.399938	-0.000172636	0.892278	0.689202	0.307322	4.2366e-05	17.8049	0.758599	0.898722	0.0124191	1.07001	0.368801	-1.04935	0.294017	0.00230281	0.998163
left.rostral.anterior.cingulate	-0.607395	-6.00367e-05	17.7961	0.543589	0.0734656	3.50875e-05	1.123	0.941436	-0.530159	-0.000496453	22.0531	0.596002	-0.721874	-0.00504634	1.40111	0.470372	-0.771028	0.440691	-0.227984	0.819659
left.rostral.middle.frontal	2.12676	0.000327237	14.3732	0.0334403	2.89496	0.00182353	0.769197	0.00379203	-0.686161	-0.0019454	18.3097	0.492611	-1.3974	-0.0155623	0.981921	0.162295	1.66058	0.0967975	2.07101	0.0383576
left.superior.frontal	-0.873618	-0.000144735	8.94837	0.382326	-0.814372	-0.000415966	0.596808	0.415432	0.680508	0.00198462	11.3327	0.496183	1.41933	0.019424	0.758576	0.155803	-0.519195	0.603625	-0.163163	0.87039
left.superior.parietal	-1.29207	-0.000165591	16.8248	0.196331	-1.42856	-0.000820214	1.10744	0.15313	-0.201393	-0.00104315	20.5258	0.840391	0.569528	0.00616418	1.34459	0.568998	-1.26154	0.207113	-1.07103	0.284155
left.superior.temporal	0.372702	6.4539e-05	14.0026	0.709371	-1.04149	-0.000594242	0.93519	0.297646	-0.678311	-0.00174245	18.7038	0.497575	-0.0173411	-2.80853e-06	1.16793	0.986165	0.0629232	0.949828	-0.957625	0.338252
left.supramarginal	-2.03505	-0.000238662	17.1825	0.0418458	-0.570211	-0.00033919	1.17153	0.568535	-1.24783	-0.00331448	22.1287	0.212094	0.609638	0.00553497	1.5418	0.542102	-2.36732	0.0179177	-0.27125	0.786199
left.cuneus	0.687813	7.31857e-05	18.9328	0.49157	0.439378	0.000198004	1.21175	0.660388	-0.0894326	-0.000747065	23.5665	0.928738	-1.63997	-0.014749	1.50126	0.101011	0.591193	0.554391	-0.26926	0.787729
left.transverse.temporal	-1.13181	-0.000158338	19.7736	0.257715	-0.600082	-0.000223816	1.68342	0.548452	0.25897	0.000301819	24.6235	0.795658	-0.777769	-0.00827831	2.09866	0.436705	-0.927121	0.353864	-0.865553	0.386736
left.insula	-1.26496	-0.000152437	16.4447	0.205886	-1.47502	-0.000555762	1.34812	0.140206	0.6307	0.00128144	20.7567	0.528237	-0.569306	-0.00606437	1.61321	0.569148	-0.896716	0.36987	-1.57888	0.114363
right.caudal.anterior.cingulate	0.626147	6.41447e-05	25.3349	0.531219	1.89684	0.000905592	1.32457	0.0578496	-1.27735	-0.00241843	30.8875	0.201479	0.258812	-0.000319926	1.54503	0.795781	0.0494047	0.960597	1.83696	0.0662163
right.caudal.middle.frontal	1.99429	0.000281449	17.9706	0.0461201	1.34688	0.000773095	1.0968	0.178017	1.14312	0.00249361	23.0572	0.252987	0.23848	0.00167252	1.35873	0.811509	2.28732	0.0221769	1.32672	0.1846
right.cuneus	0.577148	9.58196e-05	16.3409	0.56384	0.185221	3.43503e-05	1.33624	0.853055	-0.807016	-0.00247997	20.6603	0.419657	-0.389676	-0.00350024	1.64941	0.696776	0.196912	0.843897	0.00978248	0.992195
right.entorhinal	-1.54062	-0.000181768	20.5273	0.123408	-0.384059	-0.000387199	1.2248	0.700935	-1.86033	-0.00459001	24.6492	0.0628388	0.206551	-0.00110871	1.49433	0.836361	-2.1664	0.0302805	-0.266099	0.790163
right.fusiform	-1.93649	-0.000280142	12.305	0.0528076	-3.61234	-0.00222481	0.755484	0.000303447	-1.03374	-0.003398	15.9858	0.301258	0.159617	-0.00290773	0.925553	0.873183	-2.18986	0.028534	-3.23163	0.00123088
right.inferior.parietal	-0.531035	-6.3683e-05	15.813	0.595395	-0.915101	-0.0004452	1.06789	0.360139	2.16552	0.0058726	19.8849	0.030348	1.18562	0.0119873	1.27358	0.235771	0.400401	0.688861	-0.350611	0.72588
right.inferior.temporal	-1.13016	-0.000187876	11.2957	0.258407	-0.197371	-0.000262568	0.773813	0.843538	0.230962	0.000601921	14.5048	0.817345	1.39445	0.0243011	0.928147	0.163183	-0.937067	0.348724	0.389783	0.696697
right.isthmus.cingulate	-1.47165	-0.000153325	21.8471	0.141116	0.247223	7.44997e-05	1.3412	0.804736	-0.524304	-0.000813072	28.1904	0.600067	0.234427	0.00358094	1.71891	0.814653	-1.55741	0.119373	0.321444	0.747874
left.entorhinal	-1.30875	-0.000149049	23.2624	0.190619	-0.698754	-0.000150063	1.43218	0.484706	-2.68796	-0.00605388	28.8405	0.00718901	-0.347819	-0.00138841	1.70843	0.727976	-2.29304	0.0218459	-0.779885	0.435458
right.lateral.occipital	1.03857	0.000233392	10.7123	0.299006	0.0619421	7.12326e-05	0.646168	0.950609	-0.530228	-0.00170895	13.3484	0.595954	2.22292	0.0302576	0.800762	0.0262209	0.731159	0.464682	0.965053	0.334518
right.lateral.orbitofrontal	-0.281693	-7.36612e-06	13.494	0.778179	0.126282	5.84623e-05	0.822996	0.899508	-0.623212	-0.00190887	16.8181	0.533145	-1.89296	-0.0209465	0.983237	0.058363	-0.511802	0.608789	-0.658409	0.510275
right.lingual	-1.24599	-0.000192119	12.0643	0.212768	0.731744	0.000294819	0.676651	0.464325	-0.662786	-0.00296118	15.0996	0.507467	-1.23785	-0.0207808	0.870881	0.215773	-1.40806	0.159114	0.161924	0.871366
right.medial.orbitofrontal	-0.70276	-6.54969e-05	15.8814	0.482206	-1.02874	-0.000425297	1.08985	0.303602	1.48155	0.00511688	20.256	0.138459	1.86951	0.021285	1.29574	0.0615518	-0.0358672	0.971388	-0.174817	0.861223
right.middle.temporal	0.0884691	3.37721e-05	13.6367	0.929504	1.44874	0.000872415	0.990289	0.14741	0.0546169	0.000357828	17.55	0.956444	-0.189363	-0.00057967	1.17927	0.849808	0.103065	0.917911	1.24482	0.213197
right.parahippocampal	-0.536367	-3.46378e-05	28.6352	0.591705	-0.0196319	-3.69128e-05	1.64406	0.984337	0.398169	0.000587143	35.9456	0.690506	0.762788	0.0110607	1.96905	0.44559	-0.326791	0.743826	0.293838	0.768882
right.paracentral	-1.63136	-0.000206262	19.6887	0.102814	1.56117	0.000654061	1.24576	0.118483	-0.254158	-0.000970587	25.4494	0.799374	0.0595995	0.000304235	1.59972	0.952475	-1.59276	0.111213	1.44919	0.147285
right.pars.opercularis	-1.15642	-0.000122412	23.7626	0.247507	0.58958	0.000306219	1.15678	0.555472	0.590701	0.00162796	30.5603	0.554721	1.66747	0.0175435	1.44457	0.0954216	-0.814007	0.415641	1.21959	0.222619
right.pars.orbitalis	-1.70887	-0.000181248	23.859	0.0874747	-2.53473	-0.00116547	1.30172	0.0112533	-0.341101	-0.000247525	28.1253	0.733028	2.94503	0.0290188	1.47189	0.00322924	-1.69904	0.0893117	-1.10972	0.26712
right.pars.triangularis	-2.72868	-0.000319666	21.7733	0.00635884	-1.92573	-0.000995776	1.34471	0.0541378	0.0476164	0.000119729	27.5275	0.962022	-0.592151	-0.00507722	1.68492	0.55375	-2.47091	0.0134768	-1.99957	0.0455471
left.fusiform	-1.45353	-0.000201752	12.0045	0.146077	-0.872912	-0.000531707	0.670687	0.382711	-0.286637	-0.00064227	15.8836	0.774391	-0.94134	-0.0140012	0.830143	0.346531	-1.44374	0.148813	-1.18141	0.237441
right.pericalcarine	-1.32348	-0.000136367	24.5263	0.185676	1.81939	0.000604136	1.7543	0.0688526	-0.0700679	-6.30395e-05	30.5944	0.94414	-0.443662	-0.00380877	2.09603	0.657287	-1.23653	0.216261	1.47917	0.139096
right.postcentral	-0.0461676	-7.26861e-06	17.4268	0.963177	1.26204	0.000704331	1.01805	0.206934	-0.0597071	3.71117e-05	21.2041	0.952389	-0.243043	-0.004469	1.24959	0.807972	-0.0665382	0.946949	1.05249	0.292575
right.posterior.cingulate	-0.139168	-1.64604e-06	17.9891	0.889317	0.774403	0.000533628	0.967201	0.438693	-0.944318	-0.00307869	22.4237	0.345007	-1.36172	-0.0167507	1.23502	0.173286	-0.512962	0.607978	0.150229	0.880584
right.precentral	-0.590886	-6.27627e-05	14.6617	0.554597	0.686648	0.00030372	0.881649	0.492305	0.700234	0.00141155	18.8186	0.483781	1.21552	0.0106031	1.09799	0.224167	-0.253092	0.800197	1.12347	0.261237
right.precuneus	-1.41525	-0.000187184	12.4765	0.156995	0.27333	0.000132167	0.807211	0.784599	0.143567	-6.51226e-05	16.2096	0.885842	-1.38823	-0.0161536	0.978936	0.165066	-1.23297	0.217585	-0.317919	0.750546
right.rostral.anterior.cingulate	0.262121	4.50101e-05	20.0121	0.793228	-0.309667	-0.00022032	1.18442	0.756814	0.473419	0.00109087	26.7686	0.635914	0.00801007	0.00013343	1.41331	0.993609	0.432718	0.66522	-0.279349	0.779977
right.rostral.middle.frontal	2.00211	0.000261184	15.1942	0.0452724	0.361639	0.000203172	0.799819	0.717622	-1.31998	-0.00323143	19.225	0.186841	0.107096	-0.000208726	0.971247	0.914712	1.28778	0.197823	0.373827	0.708533
right.superior.frontal	-0.32203	-2.87331e-05	9.33257	0.74743	0.269881	0.000428644	0.490982	0.787252	-0.356486	-0.000968303	11.3469	0.721476	0.0060833	0.0019354	0.588525	0.995146	-0.439604	0.660224	0.248798	0.803517
right.superior.parietal	-0.570936	-5.88591e-05	17.5239	0.568043	0.38223	0.000258304	0.878576	0.702291	-1.81381	-0.00506381	22.0692	0.0697068	-0.90554	-0.0113823	1.03502	0.36518	-1.26239	0.206809	-0.0212503	0.983046
right.superior.temporal	-1.50119	-0.000203414	15.7045	0.133307	-0.0563807	-2.8676e-05	0.893206	0.955038	0.127869	0.000260008	20.1654	0.898252	-1.13633	-0.0125035	1.0654	0.255819	-1.31782	0.187563	-0.515881	0.605938
left.inferior.parietal	-0.900536	-0.00010451	18.7122	0.367835	0.233002	0.000112701	1.0871	0.81576	0.579325	0.00204865	22.6909	0.56237	0.809978	0.00841563	1.35096	0.417953	-0.585116	0.55847	0.543695	0.586651
right.supramarginal	0.238445	3.84665e-05	19.7396	0.811536	0.589509	0.000291538	1.14284	0.55552	-0.885052	-0.00173363	26.4659	0.376128	-1.02196	-0.0101956	1.43554	0.306798	-0.144105	0.885418	0.120343	0.904211
right.transverse.temporal	-0.372333	-5.0984e-05	25.3445	0.709645	0.0862522	1.12893e-05	1.6304	0.931266	-0.868671	-0.0014458	32.2652	0.385027	0.304414	0.0026277	2.03847	0.760813	-0.694847	0.487151	0.203135	0.83903
right.insula	-0.995309	-0.000101831	15.217	0.319586	-1.61074	-0.000767209	1.30823	0.107237	0.470578	0.00110737	19.8348	0.637942	-0.64616	-0.00565769	1.57598	0.518175	-0.716057	0.473956	-1.73415	0.0828906
cerebellar.vermal.lobules.I.V	-1.94235	-0.000185513	29.8934	0.0520942	-0.998337	-0.000278047	2.27294	0.318116	0.768604	0.00118462	37.1961	0.442129	-0.651339	-0.00542364	2.74348	0.514828	-1.45859	0.144678	-1.17735	0.239054
cerebellar.vermal.lobules.VI.VII	0.344233	0.000657097	0.072006	0.730671	-0.996562	-0.000377521	1.8034	0.318977	0.341225	0.0133056	0.125702	0.732934	-0.250794	-0.00403786	2.18692	0.801973	0.453631	0.650095	-1.01203	0.311524
cerebellar.vermal.lobules.VIII.X	-2.08323	-0.000223058	27.8873	0.03723	-1.42951	-0.000524218	2.0163	0.152857	1.00799	0.00168651	34.9877	0.313457	1.12742	0.00787673	2.51109	0.259563	-1.48932	0.136402	-0.843884	0.398734
left.basal.forebrain	-1.28384	-0.000126406	27.7433	0.199198	-0.749873	-0.000359489	1.28213	0.453331	-1.3133	-0.00217921	35.1618	0.189081	-0.791525	-0.00843702	1.57952	0.428638	-1.70847	0.0875488	-1.00788	0.31351
right.basal.forebrain	0.677004	0.000110868	19.7794	0.498403	3.12073	0.00138073	1.47674	0.00180401	-0.775491	-0.00163661	25.0865	0.43805	-0.676286	-0.0040969	1.82293	0.498859	0.300932	0.763466	2.57179	0.0101175
Brain.stem	-1.4021	-0.000200602	18.8783	0.160887	-1.09421	-0.000494253	1.26703	0.273862	-1.95969	-0.00456904	23.7583	0.0500324	0.194112	0.00244684	1.54899	0.846088	-2.08058	0.0374724	-0.919315	0.357931
CSF	0.847248	0.000100316	29.7447	0.396857	-0.187887	-0.000219111	1.64742	0.850965	0.668389	0.00154743	38.0196	0.503885	1.04694	0.0112933	1.90731	0.295126	1.04643	0.295363	0.256413	0.797632
left.inferior.temporal	-0.770252	-0.0001226	12.8397	0.44115	1.31675	0.000543124	0.738279	0.187923	-1.17492	-0.00336586	16.4904	0.240026	-1.02538	-0.0105795	0.85514	0.305183	-1.18318	0.236738	0.782672	0.43382
X3rd.ventricle	0.2954	4.68613e-05	19.8921	0.767688	-0.904719	-0.000394674	1.10264	0.365614	1.67344	0.00252699	24.1278	0.0942408	-0.119364	0.00088466	1.30665	0.904987	0.953545	0.340314	-0.874492	0.381851
X4th.ventricle	-1.67925	-0.00015747	25.6108	0.0931029	-0.336122	-0.000118806	2.02989	0.736779	1.70897	0.00243691	32.3155	0.0874568	-0.353838	-0.0050396	2.50366	0.72346	-0.834133	0.404206	-0.451383	0.651714
optic.chiasm	-0.0388977	-9.54966e-06	5.76204	0.968972	1.06438	0.000487339	1.58555	0.287157	0.717805	0.00210229	6.81998	0.472877	0.0207324	-0.000434391	2.08614	0.983459	0.25787	0.796507	0.979897	0.327137
left.lateral.ventricle	0.962625	0.000121989	21.1399	0.335736	1.81771	0.000733113	1.27442	0.0691088	2.48444	0.0043737	26.1285	0.0129754	1.07475	0.0115813	1.54274	0.282487	1.89396	0.0582302	2.09822	0.035886
left.inferior.lateral.ventricle	1.36919	0.00015174	22.8997	0.170941	0.469624	0.000247433	1.33489	0.638624	2.58084	0.00454147	28.0574	0.00985596	1.45261	0.00841019	1.60976	0.146331	2.30441	0.0211994	1.0223	0.306639
left.cerebellum.exterior	-1.48425	-0.000217341	15.2768	0.137743	-0.146481	-5.35513e-05	1.34867	0.883542	0.38264	0.000739659	18.8325	0.701987	-0.257618	-0.00476451	1.6177	0.796701	-1.19824	0.230825	-0.238978	0.811123
left.cerebellum.white.matter	-0.608243	-8.20732e-05	21.3723	0.543026	0.0268487	2.2587e-05	1.45472	0.97858	-0.605478	-0.000919126	26.2572	0.544862	-1.2664	-0.0100135	1.71497	0.205371	-0.802585	0.422215	-0.493079	0.621957
left.thalamus.proper	-0.2494	-6.43675e-06	14.267	0.803052	-0.790467	-0.000423457	0.87901	0.429255	-1.58054	-0.00422697	18.4665	0.113983	0.641215	0.0058107	1.05895	0.521383	-0.873594	0.38234	-0.459365	0.645972
left.caudate	-0.0754836	4.42972e-06	26.9004	0.93983	0.384044	0.000149638	1.60298	0.700946	0.482822	0.00126477	34.4554	0.629222	0.196483	0.00513907	1.98776	0.844232	0.12844	0.8978	0.430808	0.666608
left.putamen	-1.46336	-0.000144195	25.7851	0.14337	0.386204	0.000206125	1.90311	0.699345	-0.504138	-0.000777878	32.5329	0.614164	0.0368822	0.00221032	2.35591	0.970579	-1.5416	0.123171	0.36755	0.713209
left.isthmus.cingulate	-1.11826	-0.000132367	18.7194	0.263454	-0.0330594	3.62386e-05	1.11312	0.973627	-0.348069	-0.000874165	24.0001	0.727788	0.852902	0.0135657	1.42002	0.393714	-1.16286	0.244887	0.318413	0.750172
left.pallidum	-0.556428	-7.99008e-05	27.4511	0.577918	-0.1298	-0.000250721	2.1312	0.896724	-0.0229023	0.000264492	34.1915	0.981728	0.442942	0.00336823	2.68114	0.657808	-0.517194	0.605021	0.0625683	0.95011
left.hippocampus	0.916746	0.000127023	20.0452	0.359276	0.631254	0.000196952	1.23985	0.527875	0.55832	0.00100031	24.7958	0.576626	-1.34104	-0.0149152	1.47709	0.179908	1.06487	0.286934	0.0280341	0.977635
left.amygdala	0.472449	7.2319e-05	18.5609	0.636607	-2.06579	-0.00110237	1.11725	0.0388484	-1.50306	-0.00369074	22.2474	0.132823	0.838233	0.00747489	1.39046	0.4019	-0.183121	0.854703	-1.54279	0.122883
left.accumbens.area	-1.40977	-0.000138041	25.0199	0.158609	-1.02206	-0.000425603	1.57646	0.306751	-2.18766	-0.00453304	30.7994	0.0286944	-1.63723	-0.0126147	1.9415	0.101582	-2.18075	0.0292016	-1.60195	0.109167
left.ventral.DC	-0.694842	-0.000114808	12.7054	0.487155	-2.3858	-0.0015347	0.794879	0.0170422	-2.12815	-0.0061193	16.2673	0.033325	-0.703571	-0.00695987	1.06718	0.4817	-1.50394	0.132596	-2.46499	0.0137017
left.vessel	1.26114	0.000121098	33.7517	0.207259	1.82605	0.0007711	1.80994	0.0678426	-1.32623	-0.00227735	39.5735	0.184763	-1.50459	-0.0128898	2.19938	0.132431	0.60896	0.542551	1.05164	0.292963
right.lateral.ventricle	0.884978	9.22353e-05	21.8997	0.376168	1.12875	0.000523818	1.24933	0.259003	2.03621	0.00353785	27.2152	0.0417288	1.48358	0.0142251	1.6242	0.13792	1.6399	0.101026	1.63652	0.10173
right.inferior.lateral.ventricle	1.68021	0.000164476	23.8818	0.0929168	1.663	0.000795422	1.36226	0.0963123	2.86745	0.00584361	30.7336	0.00413789	3.00748	0.025383	1.66802	0.00263425	2.70541	0.00682195	2.74694	0.00601547
right.cerebellum.exterior	-1.60345	-0.000250261	12.8357	0.108835	-0.685947	-0.00026785	1.47762	0.492746	0.594732	0.00171197	15.4826	0.552022	-0.093942	-0.00136978	1.77716	0.925155	-1.22035	0.222333	-0.664436	0.506412
right.cerebellum.white.matter	-0.780564	-0.00010957	21.3515	0.435059	-1.04189	-0.000469473	1.37272	0.297461	-0.642872	-0.00122609	26.2356	0.520307	-0.846748	-0.0059369	1.63241	0.397136	-0.975139	0.329491	-1.29697	0.194641
left.lateral.occipital	0.727129	0.000151572	11.6538	0.467147	-0.556244	-0.00038477	0.735916	0.578044	0.517606	0.00146415	14.8532	0.604733	-0.285002	-0.00531662	0.834675	0.775642	0.875174	0.381479	-0.624148	0.532531
right.thalamus.proper	-0.133265	9.96037e-06	13.6702	0.893984	-1.07327	-0.000563013	0.781611	0.283149	-1.75921	-0.00498464	17.8278	0.0785419	1.99649	0.0195566	0.957449	0.0458808	-0.840625	0.400558	-0.163565	0.870073
right.caudate	-0.33968	-2.69746e-05	26.1792	0.734098	-0.399636	-0.000165747	1.51234	0.689424	0.192607	0.000583697	33.7032	0.847267	0.544306	0.00602424	1.76875	0.586231	-0.231295	0.817086	-0.142274	0.886863
right.putamen	-1.76211	-0.000182729	21.4134	0.0780502	0.690687	0.000337344	1.80908	0.489762	-0.774706	-0.00153159	27.6793	0.438513	-0.0263503	0.00159103	2.19001	0.978978	-1.92485	0.0542484	0.619598	0.535523
right.pallidum	-0.993965	-0.000136776	24.0906	0.32024	0.127453	-0.000154048	1.8757	0.898582	-0.207219	-9.709e-05	29.7069	0.835839	0.467991	0.0031132	2.29011	0.639791	-0.99185	0.321271	0.307593	0.758392
right.hippocampus	0.922237	0.0001348	19.5185	0.356405	0.94197	0.000463236	1.46465	0.346208	0.413236	0.00115586	24.4411	0.679434	0.564959	0.00518981	1.7088	0.572102	1.01059	0.312214	1.09061	0.275446
right.amygdala	0.431552	7.35102e-05	18.6101	0.666067	0.640778	0.000307162	1.1129	0.521667	-0.343286	-0.000717002	23.7121	0.731383	1.95262	0.022125	1.41949	0.0508644	0.25356	0.799835	1.38286	0.166707
right.accumbens.area	-1.51122	-0.000146157	27.0976	0.130734	-2.0451	-0.000876691	1.41875	0.0408454	-2.59757	-0.00537968	33.6222	0.00938863	-0.0703974	0.00147916	1.751	0.943877	-2.44088	0.0146517	-1.89526	0.0580577
right.ventral.DC	-0.846726	-0.000149238	13.3273	0.397148	-3.19556	-0.00178648	0.955142	0.00139562	-2.31505	-0.00666032	17.0096	0.0206101	-1.63182	-0.0159937	1.18519	0.102718	-1.71895	0.0856232	-3.58341	0.000339139
right.vessel	-1.32418	-0.00012625	34.39	0.185443	-0.808374	-0.000354441	1.7485	0.418875	-1.47303	-0.00261339	42.1299	0.140744	0.167215	0.00187719	2.1973	0.867201	-1.81057	0.0702076	-0.669435	0.503218
gray.matter	-2.98925	-0.000822667	3.55494	0.00279661	1.10805	0.0013316	0.197793	0.26784	-1.16081	-0.00691804	4.37202	0.245718	-0.00599174	0.0114052	0.252397	0.995219	-3.20262	0.00136183	1.00883	0.313055
