# Supplementary material for: PUMAS: fine-tuning polygenic risk scores with GWAS summary statistics
Source: Genome Biol. 2021 Sep 6;22:257. doi: 10.1186/s13059-021-02479-9 (PMC8419981; doi:10.1186/s13059-021-02479-9)
Supplement: Supplementary file 13 — Additional file 13: Table S12. Simulation settings for investigating the estimation accuracy of covariance of summary statistics. [file 13059_2021_2479_MOESM13_ESM.xlsx]

## Sheet: Table S12
Table S12: Simulation settings for investigating the estimation accuracy of covariance of xTy.
Setting	N	h2	p	alpha	diagonal correlation	off-diagonal correlation
1	15567	0.2	0.001	2	0.9993	0.2866
2	15567	0.2	0.1	2	0.9993	0.009
3	15567	0.8	0.001	2	0.9993	NA
4	15567	0.8	0.1	2	0.9993	0.0477
5	5000	0.2	0.001	2	0.9982	NA
6	5000	0.2	0.1	2	0.9982	0.0101
7	5000	0.8	0.001	2	0.9982	NA
8	5000	0.8	0.1	2	0.9982	0.0162
Note: the occurrence of NA is due to the fact that most SNPs in genetic settings with proportion of causal variants=0.001 have true effects of 0 and the randomly selected off-diagonal terms are all 0.
